# Supplementary material for: Integrative structural insights into the IgG-FcRn interactions revealed by engineered FcRn-immobilized affinity chromatography
Source: Commun Biol. 2026 Mar 3;9:513. doi: 10.1038/s42003-026-09789-3 (PMC13066580; doi:10.1038/s42003-026-09789-3)
Supplement: Supplementary file 3 — Supplemental data [file 42003_2026_9789_MOESM3_ESM.xlsx]

## Sheet: Figure 1, DSC
	Record Name	[Cell]* (M)	Total Area (kcal/mol)	TOnset (°C)	Tm₁ (°C)	Tm₁ Error (°C)	∆H₁ (kcal/mol)	∆H₁ Error (kcal/mol)	∆HVH₁ (kcal/mol)	∆HVH₁ Error (kcal/mol)
	WT[4]	1.1e-05	150	41.66	54.08	0.0081	148	0.336	105	0.294
	Mut[5]	1.1e-05	166	53.17	61.73	0.0049	168	0.254	122	0.226
	WT[4] - Raw_X	WT[4] - Raw_Y	Fit_Y		Mut[5] - Raw_X	Mut[5] - Raw_Y	Fit_Y
	25.0284	0	1.3e-05		25.0303	0	0
	25.0784	-0.012954	1.3e-05		25.0807	-0.008268	0
	25.1284	-0.019249	1.4e-05		25.1311	-0.011504	0
	25.1783	-0.026871	1.4e-05		25.1819	-0.021325	0
	25.2286	-0.039574	1.4e-05		25.2321	-0.024898	0
	25.2783	-0.04413	1.5e-05		25.2819	-0.03721	0
	25.328	-0.051032	1.5e-05		25.332	-0.048562	0
	25.3777	-0.057956	1.6e-05		25.3815	-0.060626	0
	25.4276	-0.061307	1.6e-05		25.4314	-0.072532	0
	25.4784	-0.062274	1.7e-05		25.4814	-0.078671	0
	25.529	-0.064985	1.7e-05		25.5316	-0.080431	0
	25.5794	-0.066559	1.8e-05		25.582	-0.088023	0
	25.6294	-0.070545	1.8e-05		25.6317	-0.095179	0
	25.6792	-0.075523	1.9e-05		25.6818	-0.110782	0
	25.7289	-0.092429	1.9e-05		25.732	-0.139975	0
	25.7787	-0.098765	2e-05		25.7818	-0.150809	0
	25.8288	-0.105732	2e-05		25.8325	-0.172196	0
	25.8783	-0.108095	2.1e-05		25.8825	-0.182282	0
	25.9286	-0.102086	2.2e-05		25.9325	-0.182898	0
	25.9791	-0.105176	2.2e-05		25.9821	-0.189251	0
	26.0292	-0.108401	2.3e-05		26.0321	-0.186199	0
	26.0796	-0.12229	2.4e-05		26.0824	-0.192695	0
	26.1295	-0.137782	2.4e-05		26.1319	-0.200116	0
	26.1789	-0.151309	2.5e-05		26.182	-0.208348	0
	26.229	-0.160147	2.6e-05		26.2315	-0.220097	0
	26.2792	-0.161438	2.7e-05		26.2813	-0.222994	0
	26.3298	-0.155269	2.7e-05		26.3315	-0.223997	0
	26.3807	-0.152506	2.8e-05		26.3819	-0.232232	0
	26.4313	-0.156399	2.9e-05		26.4319	-0.241881	0
	26.4817	-0.162996	3e-05		26.4819	-0.255076	0
	26.5312	-0.173966	3.1e-05		26.532	-0.26643	0
	26.581	-0.187139	3.2e-05		26.5817	-0.276934	0
	26.6305	-0.192934	3.3e-05		26.6311	-0.277792	0
	26.6802	-0.196457	3.4e-05		26.681	-0.283714	0
	26.7303	-0.20213	3.4e-05		26.7311	-0.294845	0
	26.7802	-0.199409	3.6e-05		26.7815	-0.300429	0
	26.8305	-0.200492	3.7e-05		26.8321	-0.313171	0
	26.8803	-0.203323	3.8e-05		26.8823	-0.320677	0
	26.9302	-0.202597	3.9e-05		26.9323	-0.32593	0
	26.9803	-0.207466	4e-05		26.9819	-0.335074	0
	27.0304	-0.21064	4.1e-05		27.0324	-0.344434	0
	27.0808	-0.21529	4.2e-05		27.0826	-0.358474	0
	27.1308	-0.217823	4.4e-05		27.1329	-0.371896	0
	27.1813	-0.217834	4.5e-05		27.1832	-0.38457	0
	27.2316	-0.223044	4.6e-05		27.2327	-0.395436	0
	27.2818	-0.224839	4.8e-05		27.2827	-0.403342	0
	27.3319	-0.231916	4.9e-05		27.3324	-0.413986	0
	27.3814	-0.231025	5e-05		27.3824	-0.420219	0
	27.4307	-0.233127	5.2e-05		27.4326	-0.427896	0
	27.4805	-0.230905	5.3e-05		27.4825	-0.43344	0
	27.5306	-0.224024	5.5e-05		27.5324	-0.440085	0
	27.5807	-0.226956	5.6e-05		27.5821	-0.451916	0
	27.6308	-0.226332	5.8e-05		27.6318	-0.462732	0
	27.6805	-0.231672	6e-05		27.6816	-0.468796	0
	27.7303	-0.241401	6.2e-05		27.7316	-0.479184	0
	27.7803	-0.239637	6.3e-05		27.7818	-0.48096	0
	27.8305	-0.241355	6.5e-05		27.8317	-0.485827	0
	27.8802	-0.237278	6.7e-05		27.8817	-0.492662	0
	27.9305	-0.232163	6.9e-05		27.9311	-0.495723	0
	27.9807	-0.230113	7.1e-05		27.9808	-0.496179	0
	28.0313	-0.220022	7.3e-05		28.0305	-0.493328	0
	28.0818	-0.219725	7.5e-05		28.0805	-0.495796	0
	28.1316	-0.219433	7.8e-05		28.1309	-0.492801	0
	28.1812	-0.225116	8e-05		28.1814	-0.503877	0
	28.2305	-0.224786	8.2e-05		28.2316	-0.507791	0
	28.2804	-0.224608	8.5e-05		28.2819	-0.508008	0
	28.3306	-0.214452	8.7e-05		28.3323	-0.509829	0
	28.3806	-0.209887	9e-05		28.3824	-0.506931	0
	28.4307	-0.216211	9.2e-05		28.4331	-0.515017	0
	28.4808	-0.220015	9.5e-05		28.483	-0.521503	0
	28.5313	-0.227631	9.8e-05		28.5328	-0.529272	0
	28.5815	-0.232654	0.000101		28.5831	-0.538399	0
	28.6313	-0.234008	0.000103		28.6332	-0.542029	0
	28.6812	-0.229674	0.000106		28.6833	-0.550773	0
	28.731	-0.235251	0.00011		28.7337	-0.560872	0
	28.7812	-0.231173	0.000113		28.7836	-0.561083	0
	28.8314	-0.234836	0.000116		28.8334	-0.570256	0
	28.8814	-0.236395	0.000119		28.8833	-0.569425	0
	28.9313	-0.238388	0.000123		28.9334	-0.572024	0
	28.9815	-0.244795	0.000126		28.9832	-0.579516	0
	29.0318	-0.250053	0.00013		29.0328	-0.578102	0
	29.0818	-0.261032	0.000134		29.0833	-0.583821	0
	29.1317	-0.263982	0.000138		29.1333	-0.587686	0
	29.1815	-0.268595	0.000142		29.1832	-0.594486	0
	29.2315	-0.274147	0.000146		29.2338	-0.606866	0
	29.2814	-0.271249	0.00015		29.2836	-0.610893	0
	29.3315	-0.26858	0.000154		29.3335	-0.613233	0
	29.3814	-0.269676	0.000159		29.3838	-0.611457	0
	29.4315	-0.262323	0.000164		29.4335	-0.610008	0
	29.4816	-0.264675	0.000168		29.4832	-0.615269	0
	29.5319	-0.26462	0.000173		29.5332	-0.612521	0
	29.5817	-0.263634	0.000178		29.583	-0.617315	0
	29.6316	-0.266349	0.000183		29.6332	-0.620564	0
	29.6813	-0.269909	0.000189		29.6834	-0.62342	0
	29.7305	-0.277289	0.000194		29.7334	-0.634711	0
	29.7804	-0.286147	0.0002		29.7838	-0.640494	0
	29.83	-0.28952	0.000205		29.8339	-0.645368	1e-06
	29.8799	-0.285349	0.000211		29.8843	-0.649599	1e-06
	29.9304	-0.288551	0.000217		29.9346	-0.655534	1e-06
	29.9806	-0.28451	0.000224		29.9849	-0.654216	1e-06
	30.0309	-0.27593	0.00023		30.0349	-0.655376	1e-06
	30.0809	-0.277883	0.000237		30.0852	-0.656942	1e-06
	30.1314	-0.270511	0.000244		30.1353	-0.650111	1e-06
	30.1818	-0.266916	0.000251		30.1854	-0.652936	1e-06
	30.2318	-0.264214	0.000258		30.2356	-0.645223	1e-06
	30.2826	-0.263095	0.000266		30.2852	-0.639126	1e-06
	30.3326	-0.262028	0.000273		30.335	-0.634829	1e-06
	30.3821	-0.260717	0.000281		30.3849	-0.630733	1e-06
	30.4323	-0.270206	0.000289		30.4347	-0.627277	1e-06
	30.4822	-0.268598	0.000297		30.4845	-0.62526	1e-06
	30.5322	-0.268911	0.000306		30.5346	-0.622704	1e-06
	30.5826	-0.263362	0.000315		30.5846	-0.614881	1e-06
	30.6326	-0.257065	0.000324		30.635	-0.612168	1e-06
	30.6828	-0.255969	0.000333		30.6851	-0.602491	1e-06
	30.7329	-0.247398	0.000343		30.7353	-0.59593	1e-06
	30.783	-0.242462	0.000353		30.7858	-0.584479	1e-06
	30.833	-0.236664	0.000363		30.8358	-0.577486	1e-06
	30.8831	-0.226038	0.000373		30.8862	-0.575942	1e-06
	30.9334	-0.225086	0.000384		30.936	-0.569865	1e-06
	30.9837	-0.226712	0.000395		30.9854	-0.572225	1e-06
	31.0344	-0.227625	0.000406		31.0353	-0.571071	1e-06
	31.0843	-0.224476	0.000418		31.0852	-0.569546	1e-06
	31.1342	-0.217772	0.00043		31.1355	-0.568528	1e-06
	31.1844	-0.208937	0.000442		31.1859	-0.564711	1e-06
	31.2345	-0.197547	0.000455		31.2361	-0.556398	1e-06
	31.285	-0.195189	0.000468		31.2862	-0.544652	1e-06
	31.335	-0.196376	0.000482		31.3365	-0.537517	1e-06
	31.385	-0.191418	0.000495		31.3867	-0.527289	1e-06
	31.4351	-0.188868	0.00051		31.4366	-0.522924	1e-06
	31.485	-0.187793	0.000524		31.4862	-0.517995	1e-06
	31.5341	-0.182116	0.000539		31.5349	-0.512202	2e-06
	31.5832	-0.181629	0.000554		31.5833	-0.504841	2e-06
	31.632	-0.183902	0.000569		31.6319	-0.503373	2e-06
	31.6808	-0.18224	0.000585		31.6809	-0.502766	2e-06
	31.7306	-0.172667	0.000602		31.7311	-0.497445	2e-06
	31.7804	-0.169043	0.000619		31.7809	-0.498538	2e-06
	31.8303	-0.15568	0.000637		31.8311	-0.484852	2e-06
	31.8802	-0.151055	0.000655		31.8811	-0.477097	2e-06
	31.9303	-0.150229	0.000673		31.9307	-0.468111	2e-06
	31.9804	-0.145444	0.000693		31.9809	-0.458758	2e-06
	32.0302	-0.145287	0.000712		32.0307	-0.457675	2e-06
	32.0805	-0.137942	0.000733		32.081	-0.446328	2e-06
	32.1308	-0.131505	0.000754		32.131	-0.439827	2e-06
	32.1808	-0.124058	0.000775		32.1812	-0.436061	2e-06
	32.2312	-0.118994	0.000797		32.2315	-0.428818	2e-06
	32.2813	-0.110649	0.00082		32.2813	-0.427857	2e-06
	32.3312	-0.109902	0.000843		32.3312	-0.42564	3e-06
	32.3814	-0.105432	0.000867		32.3813	-0.41912	3e-06
	32.4316	-0.100305	0.000892		32.4314	-0.414952	3e-06
	32.4819	-0.098192	0.000917		32.4813	-0.408103	3e-06
	32.5321	-0.096361	0.000943		32.5311	-0.405726	3e-06
	32.5825	-0.100799	0.00097		32.5803	-0.401381	3e-06
	32.6327	-0.103944	0.000998		32.63	-0.398376	3e-06
	32.6825	-0.104153	0.001026		32.6801	-0.396553	3e-06
	32.7328	-0.097999	0.001055		32.7307	-0.39727	3e-06
	32.7826	-0.0926	0.001085		32.7812	-0.397548	3e-06
	32.8324	-0.088069	0.001116		32.8315	-0.393748	4e-06
	32.8827	-0.084781	0.001148		32.8819	-0.39343	4e-06
	32.9328	-0.089171	0.00118		32.9318	-0.385176	4e-06
	32.9831	-0.087101	0.001214		32.9821	-0.38212	4e-06
	33.0336	-0.086223	0.001248		33.0324	-0.381338	4e-06
	33.0837	-0.090717	0.001284		33.0822	-0.368915	4e-06
	33.1335	-0.0835	0.00132		33.1326	-0.363279	4e-06
	33.1833	-0.086366	0.001357		33.1827	-0.358636	4e-06
	33.233	-0.087669	0.001395		33.2328	-0.356512	5e-06
	33.2829	-0.082843	0.001434		33.2835	-0.357744	5e-06
	33.3332	-0.085074	0.001475		33.3336	-0.363567	5e-06
	33.3837	-0.07426	0.001517		33.3843	-0.361857	5e-06
	33.4341	-0.063115	0.00156		33.4339	-0.359255	5e-06
	33.4845	-0.05073	0.001605		33.4839	-0.36597	5e-06
	33.5343	-0.041881	0.00165		33.5338	-0.365593	6e-06
	33.5838	-0.043997	0.001696		33.5837	-0.367943	6e-06
	33.6334	-0.042534	0.001743		33.6343	-0.363728	6e-06
	33.6829	-0.0413	0.001791		33.6843	-0.357164	6e-06
	33.7328	-0.038625	0.001842		33.7346	-0.350724	6e-06
	33.7828	-0.035114	0.001894		33.7846	-0.355111	7e-06
	33.8327	-0.028986	0.001947		33.8347	-0.360771	7e-06
	33.8829	-0.024635	0.002002		33.8846	-0.36242	7e-06
	33.933	-0.029964	0.002058		33.9345	-0.372297	7e-06
	33.9837	-0.033634	0.002117		33.9846	-0.37669	7e-06
	34.0341	-0.039421	0.002177		34.0346	-0.384189	8e-06
	34.0842	-0.046161	0.002238		34.0851	-0.396078	8e-06
	34.1347	-0.034941	0.002301		34.1353	-0.397599	8e-06
	34.1844	-0.025908	0.002366		34.1856	-0.395024	8e-06
	34.2344	-0.020309	0.002432		34.2355	-0.394729	9e-06
	34.2846	-0.018101	0.0025		34.2851	-0.399701	9e-06
	34.3342	-0.020752	0.00257		34.3353	-0.405043	9e-06
	34.3841	-0.021559	0.002642		34.385	-0.411775	1e-05
	34.4343	-0.020622	0.002716		34.435	-0.410709	1e-05
	34.4842	-0.011756	0.002792		34.4851	-0.40481	1e-05
	34.5347	-0.017767	0.002871		34.5348	-0.408191	1.1e-05
	34.5848	-0.024084	0.002951		34.5848	-0.412838	1.1e-05
	34.6348	-0.028429	0.003034		34.6347	-0.421552	1.1e-05
	34.6845	-0.028756	0.003118		34.6848	-0.430093	1.2e-05
	34.7339	-0.025116	0.003204		34.7349	-0.436178	1.2e-05
	34.7838	-0.014807	0.003294		34.785	-0.435591	1.2e-05
	34.8338	-0.010812	0.003386		34.8352	-0.438817	1.3e-05
	34.8841	-0.015974	0.003481		34.8853	-0.439817	1.3e-05
	34.9342	-0.012366	0.003578		34.9354	-0.435176	1.4e-05
	34.9844	-0.015825	0.003678		34.9853	-0.441198	1.4e-05
	35.0344	-0.013433	0.003781		35.0351	-0.443645	1.5e-05
	35.0845	-0.011845	0.003887		35.0848	-0.450566	1.5e-05
	35.1345	-0.012577	0.003995		35.1348	-0.459327	1.6e-05
	35.1846	-0.006353	0.004107		35.1852	-0.459408	1.6e-05
	35.2347	-0.00865	0.004221		35.2352	-0.460586	1.7e-05
	35.2848	-0.00897	0.004339		35.2853	-0.458421	1.7e-05
	35.3347	-0.000852	0.00446		35.3355	-0.454922	1.8e-05
	35.3848	-0.008327	0.004584		35.3849	-0.455076	1.8e-05
	35.4346	-0.011709	0.004711		35.4352	-0.449269	1.9e-05
	35.4847	-0.012066	0.004842		35.4848	-0.450309	1.9e-05
	35.5349	-0.023293	0.004978		35.5345	-0.447739	2e-05
	35.5847	-0.031336	0.005115		35.5846	-0.445531	2.1e-05
	35.6344	-0.035584	0.005257		35.6343	-0.456577	2.1e-05
	35.6838	-0.037515	0.005401		35.6842	-0.45342	2.2e-05
	35.7338	-0.039088	0.005551		35.7342	-0.451227	2.3e-05
	35.7839	-0.036754	0.005705		35.7846	-0.450178	2.4e-05
	35.8342	-0.033335	0.005865		35.8347	-0.439146	2.4e-05
	35.8846	-0.039046	0.006029		35.885	-0.434895	2.5e-05
	35.9351	-0.03897	0.006197		35.9351	-0.43273	2.6e-05
	35.9855	-0.043571	0.006371		35.9843	-0.432704	2.7e-05
	36.0359	-0.053336	0.006549		36.0343	-0.435121	2.8e-05
	36.0866	-0.058306	0.006733		36.0845	-0.440534	2.8e-05
	36.1366	-0.066815	0.006919		36.1345	-0.448159	2.9e-05
	36.1865	-0.06911	0.00711		36.185	-0.447164	3e-05
	36.236	-0.066679	0.007305		36.2351	-0.444866	3.1e-05
	36.2857	-0.068576	0.007506		36.2853	-0.443319	3.2e-05
	36.335	-0.06175	0.007711		36.3355	-0.439293	3.3e-05
	36.3846	-0.065678	0.007922		36.3855	-0.442088	3.4e-05
	36.4345	-0.067032	0.008141		36.4356	-0.442117	3.6e-05
	36.4844	-0.066274	0.008365		36.4856	-0.443286	3.7e-05
	36.5345	-0.07083	0.008597		36.5353	-0.442504	3.8e-05
	36.5848	-0.0652	0.008835		36.5858	-0.436436	3.9e-05
	36.6354	-0.06932	0.009082		36.6359	-0.437444	4e-05
	36.6852	-0.065323	0.009332		36.6858	-0.431323	4.2e-05
	36.7353	-0.066231	0.00959		36.7359	-0.431226	4.3e-05
	36.7856	-0.066061	0.009855		36.7861	-0.426692	4.4e-05
	36.8348	-0.064348	0.010123		36.8359	-0.420467	4.6e-05
	36.885	-0.071533	0.010403		36.8862	-0.414952	4.7e-05
	36.9348	-0.06812	0.010689		36.9366	-0.399142	4.9e-05
	36.9846	-0.071796	0.010982		36.9866	-0.392872	5e-05
	37.0347	-0.067113	0.011285		37.0365	-0.382165	5.2e-05
	37.0848	-0.05693	0.011596		37.0864	-0.377595	5.4e-05
	37.1353	-0.062085	0.011918		37.1363	-0.384012	5.5e-05
	37.1854	-0.061297	0.012246		37.1861	-0.384734	5.7e-05
	37.2359	-0.061602	0.012587		37.2366	-0.383253	5.9e-05
	37.2857	-0.062268	0.012931		37.2865	-0.37072	6.1e-05
	37.3357	-0.061656	0.013286		37.3366	-0.357693	6.3e-05
	37.3861	-0.058263	0.013654		37.3866	-0.343222	6.5e-05
	37.4361	-0.062951	0.014029		37.4368	-0.336006	6.7e-05
	37.4865	-0.071105	0.014417		37.487	-0.333403	6.9e-05
	37.5366	-0.067623	0.014813		37.537	-0.327596	7.1e-05
	37.5865	-0.064855	0.015219		37.5871	-0.317838	7.3e-05
	37.6365	-0.066088	0.015636		37.6368	-0.314012	7.6e-05
	37.6867	-0.06576	0.016066		37.6864	-0.308039	7.8e-05
	37.7363	-0.069018	0.016503		37.7362	-0.301057	8.1e-05
	37.786	-0.08178	0.016952		37.7857	-0.300558	8.3e-05
	37.8359	-0.081726	0.017415		37.8357	-0.28532	8.6e-05
	37.8855	-0.083882	0.017888		37.8861	-0.277921	8.8e-05
	37.9354	-0.084935	0.018377		37.9364	-0.270588	9.1e-05
	37.9858	-0.079628	0.018883		37.9866	-0.268605	9.4e-05
	38.0358	-0.076479	0.0194		38.0368	-0.264105	9.7e-05
	38.0862	-0.078241	0.019934		38.0864	-0.257748	0.0001
	38.1363	-0.076415	0.02048		38.1362	-0.24629	0.000103
	38.1863	-0.076253	0.021039		38.186	-0.231066	0.000107
	38.2364	-0.07646	0.021615		38.2358	-0.223267	0.00011
	38.2863	-0.064359	0.022203		38.2858	-0.21123	0.000114
	38.3366	-0.055739	0.022813		38.3357	-0.199631	0.000117
	38.3864	-0.047191	0.023432		38.3859	-0.192069	0.000121
	38.4364	-0.038774	0.024072		38.4359	-0.183167	0.000125
	38.4871	-0.042482	0.024737		38.4863	-0.175275	0.000129
	38.5372	-0.041857	0.025413		38.5362	-0.169541	0.000133
	38.5878	-0.038545	0.026113		38.5863	-0.159136	0.000137
	38.6382	-0.039964	0.02683		38.6369	-0.14502	0.000141
	38.6879	-0.034103	0.027555		38.6871	-0.130231	0.000146
	38.7378	-0.032889	0.028305		38.7376	-0.122232	0.00015
	38.7874	-0.03296	0.029067		38.7879	-0.112718	0.000155
	38.837	-0.031979	0.029852		38.8378	-0.103715	0.00016
	38.8871	-0.024502	0.030665		38.888	-0.095585	0.000165
	38.937	-0.02195	0.031496		38.9379	-0.083796	0.00017
	38.987	-0.017882	0.032352		38.9878	-0.073186	0.000176
	39.037	-0.011667	0.03323		39.0376	-0.061686	0.000181
	39.0868	-0.01168	0.034129		39.0873	-0.057643	0.000187
	39.137	-0.009401	0.035059		39.1376	-0.054709	0.000193
	39.1874	0.000782	0.036017		39.1876	-0.045457	0.000199
	39.238	0.001046	0.037005		39.2379	-0.048573	0.000205
	39.2884	0.013039	0.038018		39.2879	-0.036884	0.000212
	39.3385	0.026189	0.03905		39.3379	-0.024489	0.000218
	39.389	0.029052	0.040117		39.3882	-0.017741	0.000225
	39.4387	0.048577	0.041196		39.4384	0.001072	0.000233
	39.4883	0.053738	0.042303		39.4887	0.005723	0.00024
	39.5383	0.063141	0.043448		39.5384	0.015984	0.000247
	39.5879	0.0697	0.044613		39.5884	0.019427	0.000255
	39.6379	0.072369	0.04582		39.6386	0.020692	0.000263
	39.6879	0.074774	0.047057		39.6886	0.026892	0.000271
	39.7374	0.076132	0.048316		39.7387	0.030195	0.00028
	39.787	0.084808	0.049612		39.7888	0.041066	0.000289
	39.8369	0.09057	0.050948		39.8388	0.048178	0.000298
	39.887	0.097101	0.052326		39.8889	0.055037	0.000307
	39.9371	0.10195	0.053742		39.9395	0.062952	0.000317
	39.9878	0.103533	0.05521		39.9895	0.069852	0.000327
	40.0374	0.107245	0.056688		40.0394	0.076351	0.000337
	40.0872	0.118036	0.058208		40.0894	0.084114	0.000348
	40.1371	0.131709	0.059775		40.139	0.092927	0.000359
	40.1866	0.139597	0.061368		40.1888	0.101115	0.00037
	40.2368	0.151156	0.063024		40.2387	0.107645	0.000381
	40.2868	0.160351	0.064723		40.2886	0.114151	0.000393
	40.337	0.163258	0.066471		40.3386	0.116707	0.000406
	40.3874	0.173262	0.068273		40.3888	0.110231	0.000418
	40.4381	0.179115	0.070135		40.4389	0.110992	0.000431
	40.4884	0.179396	0.072028		40.4889	0.108552	0.000445
	40.5384	0.190735	0.073964		40.5388	0.113365	0.000459
	40.5886	0.197253	0.075959		40.589	0.122961	0.000473
	40.6389	0.204366	0.078011		40.6393	0.124332	0.000488
	40.6892	0.218168	0.080113		40.6895	0.136048	0.000503
	40.7395	0.221914	0.082278		40.7398	0.141083	0.000519
	40.7899	0.224836	0.084502		40.7899	0.151292	0.000535
	40.8397	0.229858	0.086758		40.8396	0.162959	0.000552
	40.8899	0.233493	0.089088		40.8897	0.164599	0.000569
	40.9398	0.23967	0.091472		40.9397	0.168092	0.000587
	40.9894	0.252395	0.093901		40.9896	0.171373	0.000605
	41.0393	0.260868	0.096406		41.0397	0.173275	0.000624
	41.0892	0.269131	0.098981		41.0896	0.175533	0.000643
	41.1393	0.27815	0.10163		41.1395	0.177001	0.000663
	41.1894	0.286253	0.104351		41.1899	0.175632	0.000684
	41.2392	0.301126	0.107128		41.2402	0.177366	0.000705
	41.2893	0.309365	0.109995		41.2905	0.182412	0.000728
	41.3394	0.319472	0.11294		41.3409	0.178754	0.00075
	41.3895	0.325777	0.115957		41.391	0.181793	0.000774
	41.4397	0.32989	0.119066		41.4413	0.178036	0.000798
	41.4896	0.342634	0.122234		41.4915	0.178119	0.000823
	41.5393	0.348643	0.12547		41.5416	0.181379	0.000848
	41.5891	0.357263	0.128801		41.5915	0.177202	0.000875
	41.6395	0.364614	0.132254		41.6418	0.180319	0.000902
	41.6892	0.368691	0.135756		41.6923	0.175294	0.00093
	41.7394	0.382106	0.139384		41.7423	0.178239	0.000959
	41.7898	0.389265	0.143118		41.7924	0.17459	0.000989
	41.8393	0.40078	0.146887		41.842	0.172832	0.001019
	41.89	0.410815	0.150846		41.8914	0.173733	0.00105
	41.9402	0.415391	0.15487		41.9415	0.166859	0.001083
	41.9908	0.425795	0.159028		41.9918	0.171692	0.001117
	42.0409	0.436748	0.163256		42.0418	0.172312	0.001151
	42.0906	0.440365	0.167563		42.0918	0.168464	0.001187
	42.1403	0.439068	0.171982		42.1416	0.170598	0.001223
	42.1898	0.444721	0.176488		42.1912	0.164589	0.001261
	42.2399	0.444633	0.181179		42.2411	0.159093	0.0013
	42.2897	0.455208	0.185952		42.2912	0.157629	0.00134
	42.3396	0.471109	0.190869		42.3409	0.156808	0.001381
	42.3898	0.483517	0.195933		42.3909	0.15807	0.001424
	42.4398	0.49131	0.201119		42.4414	0.157624	0.001468
	42.4902	0.505025	0.206477		42.4911	0.157981	0.001513
	42.5403	0.516218	0.211937		42.5414	0.155203	0.00156
	42.5902	0.522609	0.217529		42.5919	0.151448	0.001609
	42.6401	0.531524	0.223255		42.642	0.145793	0.001658
	42.6903	0.538243	0.229169		42.6924	0.143828	0.00171
	42.7405	0.548011	0.235233		42.7421	0.140159	0.001762
	42.7902	0.556596	0.241406		42.7917	0.137931	0.001816
	42.8404	0.57409	0.247787		42.8415	0.143682	0.001872
	42.8902	0.581798	0.254286		42.8914	0.142787	0.001929
	42.9402	0.588755	0.26098		42.9416	0.143344	0.001989
	42.9908	0.603447	0.267918		42.9918	0.146454	0.00205
	43.041	0.612715	0.275		43.0418	0.147049	0.002113
	43.0908	0.626693	0.282196		43.0919	0.144602	0.002178
	43.1411	0.640444	0.289644		43.1421	0.143908	0.002245
	43.1909	0.65141	0.297215		43.1919	0.140389	0.002314
	43.2407	0.668035	0.304989		43.2421	0.13338	0.002385
	43.2912	0.682926	0.313062		43.2918	0.129603	0.002458
	43.3413	0.69551	0.321279		43.3423	0.124768	0.002534
	43.3916	0.712453	0.329746		43.3925	0.121928	0.002612
	43.4419	0.724722	0.338432		43.4422	0.122382	0.002692
	43.492	0.738569	0.347304		43.4924	0.124941	0.002775
	43.5423	0.753734	0.356439		43.5419	0.123543	0.002859
	43.5921	0.765574	0.365727		43.5922	0.120509	0.002947
	43.6424	0.782233	0.375326		43.6429	0.120265	0.003038
	43.6923	0.802594	0.385103		43.693	0.124737	0.003132
	43.742	0.823706	0.395106		43.7427	0.12119	0.003227
	43.792	0.849562	0.405395		43.7925	0.124065	0.003325
	43.8416	0.868482	0.415874		43.8418	0.122968	0.003425
	43.8916	0.884322	0.426714		43.8911	0.114262	0.003529
	43.9416	0.90511	0.437806		43.9414	0.120365	0.003637
	43.9919	0.923778	0.449272		43.9914	0.119443	0.003748
	44.0419	0.944221	0.460947		44.0419	0.113932	0.003864
	44.0917	0.96631	0.472869		44.0926	0.106318	0.003983
	44.1417	0.989345	0.485139		44.143	0.103044	0.004106
	44.1913	1.01309	0.497625		44.1932	0.097462	0.004232
	44.2413	1.0392	0.510536		44.2431	0.100677	0.004361
	44.2912	1.06675	0.523729		44.2932	0.10493	0.004494
	44.3415	1.09118	0.537353		44.3427	0.101579	0.004629
	44.3922	1.11679	0.55145		44.3931	0.101975	0.004772
	44.4424	1.14216	0.565775		44.4437	0.095354	0.004919
	44.4931	1.16948	0.580589		44.4936	0.09081	0.005068
	44.543	1.19509	0.595564		44.5441	0.086336	0.005224
	44.5926	1.21428	0.610779		44.5939	0.078828	0.005382
	44.6425	1.23107	0.6265		44.6434	0.070787	0.005544
	44.6924	1.24779	0.642619		44.6937	0.06426	0.005714
	44.7426	1.27227	0.659204		44.7437	0.06192	0.005888
	44.7929	1.30021	0.676274		44.7935	0.066165	0.006066
	44.843	1.3292	0.693671		44.8437	0.070323	0.006251
	44.893	1.36	0.711481		44.8931	0.074126	0.006439
	44.9432	1.38629	0.729806		44.9428	0.072016	0.006633
	44.9934	1.41633	0.748577		44.9929	0.061205	0.006835
	45.0435	1.44738	0.767788		45.0427	0.053709	0.007041
	45.0934	1.47408	0.787427		45.0932	0.047702	0.007257
	45.1431	1.50069	0.807429		45.1432	0.040902	0.007477
	45.1933	1.52709	0.828112		45.1933	0.038884	0.007704
	45.2434	1.5575	0.849309		45.2436	0.035169	0.007939
	45.2936	1.58843	0.87102		45.294	0.027036	0.008182
	45.3438	1.62132	0.893324		45.3443	0.024221	0.008431
	45.3935	1.65715	0.915924		45.3943	0.017977	0.008686
	45.4436	1.69004	0.939216		45.4443	0.019233	0.008949
	45.4935	1.72943	0.963029		45.4944	0.022868	0.00922
	45.5435	1.77303	0.98749		45.5445	0.016102	0.009499
	45.594	1.80275	1.01275		45.5945	0.016279	0.009787
	45.6439	1.83679	1.03836		45.6448	0.003788	0.010084
	45.694	1.87296	1.06467		45.6946	6.3e-05	0.010388
	45.7439	1.90428	1.09152		45.7447	-0.001243	0.010702
	45.7934	1.94578	1.11879		45.7945	-0.001139	0.011024
	45.8434	1.98562	1.14698		45.8443	0.001116	0.011356
	45.893	2.0263	1.1756		45.8943	-0.003785	0.011698
	45.943	2.06695	1.2052		45.9442	-0.002958	0.01205
	45.9929	2.11023	1.23541		45.9947	-0.008279	0.012417
	46.0427	2.15889	1.26629		46.0446	-0.008986	0.01279
	46.0927	2.19744	1.29801		46.0948	-0.016241	0.013178
	46.1424	2.24509	1.33028		46.1446	-0.015104	0.013573
	46.1926	2.29131	1.36368		46.1942	-0.016071	0.013979
	46.243	2.33359	1.39798		46.2444	-0.017804	0.014401
	46.2933	2.38304	1.43305		46.2941	-0.013678	0.014831
	46.3438	2.42826	1.46913		46.3443	-0.024392	0.01528
	46.3938	2.47716	1.50566		46.3946	-0.025535	0.015742
	46.4439	2.52811	1.54311		46.4446	-0.027075	0.016215
	46.4941	2.57896	1.58149		46.4953	-0.031415	0.016709
	46.5439	2.62949	1.62051		46.5454	-0.02728	0.017213
	46.594	2.67305	1.66067		46.5951	-0.035128	0.017727
	46.6445	2.70887	1.70203		46.645	-0.044208	0.018257
	46.6949	2.75516	1.74436		46.6949	-0.042284	0.018805
	46.7452	2.7998	1.78747		46.7444	-0.044251	0.019363
	46.7951	2.85146	1.83133		46.7939	-0.044016	0.019938
	46.845	2.91838	1.87613		46.8439	-0.041892	0.020536
	46.8954	2.97511	1.9224		46.8934	-0.044264	0.021145
	46.9455	3.03303	1.96955		46.944	-0.052705	0.021786
	46.9959	3.09096	2.01799		46.9944	-0.056146	0.022445
	47.0457	3.1447	2.06686		47.0449	-0.058759	0.023123
	47.0953	3.20194	2.11677		47.0949	-0.064236	0.023816
	47.1455	3.25709	2.1683		47.1449	-0.066481	0.024528
	47.1952	3.31361	2.22048		47.195	-0.072207	0.025263
	47.2455	3.37393	2.27448		47.2447	-0.072971	0.026015
	47.2957	3.42965	2.3295		47.2949	-0.079024	0.026795
	47.3455	3.49586	2.38534		47.3449	-0.082103	0.027597
	47.3959	3.55937	2.44319		47.3953	-0.082485	0.028427
	47.4461	3.61452	2.50193		47.4455	-0.094476	0.02928
	47.4959	3.67142	2.56157		47.4955	-0.101107	0.030155
	47.5461	3.73185	2.62295		47.5457	-0.105931	0.031059
	47.5963	3.80007	2.68565		47.596	-0.11371	0.03199
	47.6464	3.87379	2.74946		47.6461	-0.117066	0.032947
	47.6966	3.94422	2.81498		47.6962	-0.125577	0.033931
	47.7468	4.00574	2.88169		47.7465	-0.139238	0.034948
	47.7964	4.06868	2.94919		47.7968	-0.147851	0.035995
	47.8466	4.13216	3.01878		47.847	-0.155093	0.037073
	47.8964	4.20291	3.08938		47.8974	-0.159804	0.038186
	47.9455	4.2804	3.16032		47.9468	-0.162982	0.039308
	47.9944	4.35121	3.23236		47.9954	-0.169991	0.040444
	48.043	4.42648	3.30551		48.0439	-0.1752	0.04161
	48.0914	4.50629	3.37974		48.0928	-0.175332	0.042819
	48.1409	4.57732	3.4571		48.1422	-0.17631	0.044077
	48.1908	4.65259	3.53674		48.192	-0.177783	0.045382
	48.2406	4.7276	3.61778		48.2416	-0.182856	0.04672
	48.2911	4.80267	3.70148		48.2915	-0.186993	0.048103
	48.3411	4.88532	3.78609		48.3415	-0.194348	0.049532
	48.3908	4.96982	3.87193		48.3919	-0.199119	0.051014
	48.4408	5.05168	3.95975		48.4423	-0.199871	0.05254
	48.4908	5.12895	4.04946		48.4925	-0.21115	0.054104
	48.5406	5.20803	4.14048		48.5424	-0.217562	0.055703
	48.591	5.28313	4.23412		48.5925	-0.228019	0.057357
	48.6413	5.36264	4.32948		48.6432	-0.237992	0.059079
	48.6914	5.44272	4.42627		48.6934	-0.239301	0.060836
	48.7419	5.52836	4.52561		48.7432	-0.239427	0.062633
	48.7918	5.6221	4.62555		48.7933	-0.239794	0.064486
	48.8412	5.7178	4.72646		48.843	-0.238984	0.066382
	48.891	5.80883	4.82973		48.8929	-0.247999	0.068343
	48.9407	5.8964	4.93462		48.9431	-0.262124	0.070372
	48.9903	5.98428	5.0413		48.9931	-0.269608	0.072449
	49.0408	6.0666	5.15163		49.0433	-0.283475	0.074598
	49.0909	6.16283	5.26298		49.0932	-0.288834	0.076798
	49.1415	6.25592	5.37728		49.1432	-0.284182	0.079065
	49.1925	6.34963	5.49462		49.193	-0.281579	0.081387
	49.2431	6.44792	5.61298		49.2427	-0.275519	0.083775
	49.2934	6.54137	5.73236		49.2925	-0.275005	0.086236
	49.3434	6.64184	5.85318		49.3428	-0.276708	0.088792
	49.3933	6.74239	5.97549		49.3935	-0.283672	0.091443
	49.4429	6.84216	6.09902		49.4441	-0.290833	0.094167
	49.493	6.94595	6.22552		49.4947	-0.291375	0.096974
	49.5428	7.04623	6.35322		49.5445	-0.296219	0.099818
	49.5927	7.15201	6.4832		49.5946	-0.289171	0.102762
	49.6427	7.26295	6.61533		49.6442	-0.282077	0.105757
	49.693	7.37096	6.75003		49.694	-0.276811	0.108851
	49.7432	7.47799	6.8863		49.744	-0.271952	0.11205
	49.7934	7.58263	7.02446		49.7939	-0.271098	0.115338
	49.8436	7.68524	7.16469		49.844	-0.267485	0.118727
	49.8933	7.79272	7.30522		49.8938	-0.263292	0.122202
	49.9431	7.91182	7.44777		49.9438	-0.255213	0.125787
	49.9929	8.02844	7.59204		49.9933	-0.252355	0.129438
	50.0428	8.14947	7.73846		50.0432	-0.24582	0.133226
	50.093	8.27166	7.88744		50.093	-0.235951	0.137114
	50.1431	8.37895	8.0378		50.143	-0.233066	0.141126
	50.193	8.49427	8.18956		50.193	-0.222336	0.14526
	50.2427	8.6076	8.3419		50.2432	-0.217909	0.149532
	50.2927	8.72043	8.4972		50.2938	-0.216323	0.153955
	50.3429	8.84309	8.65439		50.3444	-0.209314	0.158513
	50.3933	8.95775	8.81399		50.3946	-0.207144	0.163165
	50.4437	9.07947	8.97502		50.4445	-0.199536	0.167929
	50.494	9.19983	9.13701		50.4945	-0.200331	0.172827
	50.5443	9.32722	9.30046		50.5443	-0.192472	0.177854
	50.5941	9.45464	9.46375		50.5946	-0.181769	0.18308
	50.6442	9.57164	9.6295		50.645	-0.178428	0.18846
	50.6941	9.69616	9.79547		50.6948	-0.16091	0.193937
	50.7439	9.81729	9.9623		50.745	-0.152258	0.199611
	50.794	9.94588	10.1314		50.7951	-0.145499	0.205441
	50.8439	10.0766	10.3004		50.8449	-0.130291	0.211388
	50.8939	10.2098	10.4714		50.895	-0.121319	0.217559
	50.9444	10.3403	10.6444		50.945	-0.110608	0.223883
	50.9943	10.464	10.8162		50.9951	-0.104331	0.230414
	51.0442	10.5907	10.9889		51.045	-0.102883	0.237098
	51.0937	10.7134	11.1609		51.095	-0.107803	0.243981
	51.1435	10.837	11.3343		51.1449	-0.109126	0.251052
	51.1936	10.9669	11.5094		51.1943	-0.101866	0.25826
	51.2438	11.103	11.685		51.2446	-0.095223	0.26579
	51.2941	11.2379	11.8612		51.2948	-0.080398	0.273527
	51.344	11.3703	12.0361		51.3449	-0.070588	0.28147
	51.3939	11.5021	12.211		51.3949	-0.064613	0.289632
	51.4438	11.6351	12.3861		51.445	-0.054289	0.298031
	51.4939	11.7618	12.5613		51.4948	-0.041218	0.306624
	51.5436	11.8971	12.7353		51.5446	-0.035842	0.315457
	51.5941	12.0296	12.9114		51.5945	-0.025217	0.32457
	51.6447	12.1613	13.0873		51.6446	-0.017515	0.333972
	51.6948	12.3072	13.2607		51.6946	-0.009077	0.343605
	51.745	12.4463	13.4339		51.7445	0.006617	0.353519
	51.7944	12.5865	13.6033		51.7948	0.017145	0.363762
	51.8441	12.7231	13.7728		51.8443	0.027958	0.374151
	51.8939	12.8545	13.9415		51.8946	0.035296	0.385011
	51.944	12.9916	14.1096		51.9446	0.044192	0.396099
	51.9945	13.128	14.2779		51.9945	0.060397	0.407472
	52.0442	13.2636	14.442		52.045	0.074938	0.419315
	52.0944	13.4017	14.6058		52.0948	0.088538	0.431339
	52.1445	13.536	14.7674		52.1451	0.105166	0.443808
	52.1939	13.6753	14.925		52.1956	0.119772	0.456686
	52.2439	13.8195	15.0824		52.2454	0.140078	0.469727
	52.2937	13.9628	15.2366		52.2952	0.15932	0.483169
	52.3442	14.1054	15.3907		52.3449	0.173516	0.496937
	52.3947	14.2529	15.5421		52.3942	0.186725	0.510978
	52.4447	14.3942	15.6894		52.4443	0.200553	0.525623
	52.4948	14.5391	15.8341		52.4943	0.213672	0.540659
	52.5442	14.6857	15.9738		52.5442	0.231055	0.556115
	52.5939	14.827	16.1112		52.5946	0.245829	0.572122
	52.6439	14.9707	16.2465		52.6444	0.259428	0.588411
	52.6939	15.1062	16.3783		52.6944	0.276612	0.605207
	52.7442	15.2484	16.507		52.7448	0.297745	0.622614
	52.7943	15.3904	16.6318		52.795	0.320968	0.6404
	52.8441	15.5252	16.7521		52.8449	0.342364	0.658621
	52.8943	15.6635	16.8694		52.8949	0.359919	0.677372
	52.9445	15.7989	16.9824		52.9447	0.38343	0.696575
	52.9948	15.9337	17.0915		52.9949	0.404506	0.716434
	53.045	16.069	17.1963		53.0451	0.41753	0.736852
	53.0951	16.1989	17.2962		53.0954	0.435218	0.757915
	53.1448	16.336	17.3909		53.1458	0.451037	0.779558
	53.1952	16.4788	17.4822		53.1958	0.476409	0.801635
	53.2451	16.6231	17.5681		53.246	0.509906	0.824451
	53.2953	16.761	17.6495		53.2959	0.542543	0.847703
	53.3458	16.8878	17.7265		53.3457	0.570475	0.871566
	53.3964	17.0078	17.7984		53.3956	0.59208	0.896118
	53.4472	17.1205	17.8654		53.4455	0.613204	0.92138
	53.4974	17.2412	17.9265		53.4956	0.640653	0.947404
	53.5475	17.3625	17.9821		53.5456	0.670319	0.974065
	53.5969	17.478	18.0318		53.5956	0.701194	1.00146
	53.6467	17.594	18.0766		53.6457	0.738347	1.0297
	53.6967	17.6997	18.1161		53.696	0.764003	1.05881
	53.7471	17.798	18.1506		53.7462	0.795646	1.08865
	53.7974	17.8955	18.1794		53.7965	0.827246	1.11933
	53.8474	17.9926	18.2025		53.8463	0.860174	1.15056
	53.8975	18.0949	18.2201		53.8961	0.910446	1.18261
	53.9471	18.1885	18.2321		53.9459	0.956648	1.21549
	53.9969	18.2734	18.2386		53.9956	1.00089	1.24922
	54.0468	18.356	18.2395		54.0455	1.04049	1.28396
	54.0965	18.4252	18.235		54.0952	1.07692	1.31953
	54.1464	18.4908	18.2249		54.1446	1.11453	1.35578
	54.1959	18.5556	18.2094		54.1944	1.15499	1.39334
	54.2458	18.609	18.1884		54.2445	1.20236	1.43205
	54.2958	18.655	18.1618		54.295	1.24784	1.4722
	54.3459	18.6981	18.1298		54.3455	1.29269	1.51335
	54.3961	18.7299	18.0922		54.3954	1.34206	1.55513
	54.4462	18.7575	18.0493		54.4458	1.38789	1.59842
	54.4965	18.7851	18.0008		54.4955	1.44241	1.64221
	54.5467	18.7995	17.9472		54.5461	1.49498	1.68798
	54.5967	18.8076	17.8886		54.5966	1.54938	1.73491
	54.6468	18.8035	17.8247		54.6468	1.60524	1.7827
	54.6966	18.7927	17.7562		54.6967	1.64863	1.83154
	54.7464	18.7717	17.6828		54.7463	1.70222	1.88134
	54.7973	18.7463	17.6028		54.7965	1.76167	1.93291
	54.8473	18.7164	17.5195		54.8463	1.82222	1.98552
	54.8973	18.6783	17.4316		54.8966	1.88519	2.03992
	54.9476	18.6298	17.3383		54.9468	1.94668	2.09569
	54.9975	18.5771	17.2415		54.9966	2.00435	2.15237
	55.0477	18.5077	17.1397		55.0466	2.06038	2.21077
	55.0978	18.4288	17.0338		55.0966	2.12823	2.27068
	55.1472	18.3533	16.9255		55.1465	2.19677	2.33198
	55.1969	18.2623	16.8123		55.1967	2.26335	2.39507
	55.2465	18.1707	16.6958		55.2467	2.33567	2.45963
	55.2966	18.0746	16.5745		55.2965	2.40497	2.52543
	55.3471	17.9653	16.4484		55.3462	2.48102	2.59277
	55.3965	17.857	16.3214		55.3955	2.56683	2.66129
	55.4465	17.7391	16.1897		55.4451	2.65423	2.73186
	55.4966	17.605	16.0547		55.4951	2.74177	2.80467
	55.5469	17.4606	15.9159		55.5457	2.82321	2.8802
	55.5971	17.3081	15.7744		55.5964	2.90468	2.95783
	55.6476	17.1512	15.6294		55.6466	2.98816	3.03644
	55.6976	16.9889	15.4828		55.6967	3.07817	3.11689
	55.7474	16.8243	15.3347		55.7468	3.17432	3.19917
	55.7973	16.6456	15.1835		55.7966	3.26331	3.28309
	55.8474	16.4643	15.0299		55.8471	3.35252	3.37004
	55.897	16.2783	14.8754		55.8977	3.44829	3.45936
	55.9471	16.085	14.7176		55.9479	3.53789	3.55013
	55.9975	15.8804	14.5569		55.9981	3.63759	3.64277
	56.0473	15.6753	14.3964		56.0479	3.74483	3.7371
	56.0973	15.4649	14.2338		56.0977	3.84445	3.83338
	56.1472	15.2466	14.0701		56.1473	3.95655	3.93166
	56.1967	15.0315	13.9064		56.197	4.06461	4.03231
	56.2467	14.8032	13.74		56.2469	4.17452	4.13557
	56.2966	14.5753	13.5729		56.2967	4.28861	4.24104
	56.3458	14.3468	13.4069		56.3467	4.39848	4.34916
	56.3959	14.1156	13.2376		56.3975	4.51913	4.46143
	56.4455	13.8795	13.0689		56.4479	4.63711	4.57544
	56.4956	13.6403	12.8981		56.4979	4.75623	4.69104
	56.5458	13.3997	12.7268		56.5478	4.88136	4.80896
	56.5956	13.1526	12.5564		56.5972	5.00593	4.9281
	56.6455	12.9053	12.3853		56.6469	5.13189	5.05039
	56.6953	12.6605	12.2145		56.6968	5.26938	5.17601
	56.7459	12.4114	12.041		56.7467	5.40414	5.30397
	56.7962	12.173	11.8684		56.797	5.54346	5.43572
	56.8466	11.933	11.6959		56.8471	5.68509	5.56986
	56.8969	11.6832	11.524		56.8973	5.81991	5.70663
	56.947	11.4425	11.3531		56.9474	5.95724	5.84631
	56.9972	11.1923	11.1827		56.9974	6.09774	5.98809
	57.0474	10.9474	11.0125		57.0476	6.24199	6.13337
	57.0977	10.7104	10.8427		57.0978	6.39148	6.28164
	57.1476	10.4766	10.6751		57.1482	6.55062	6.43331
	57.1973	10.2402	10.5089		57.1981	6.70472	6.58613
	57.2466	10.0129	10.3449		57.2478	6.86602	6.74148
	57.2961	9.78755	10.1813		57.2973	7.03744	6.89895
	57.3456	9.56149	10.0184		57.3469	7.20898	7.0596
	57.3955	9.34651	9.85557		57.3967	7.39246	7.22347
	57.4457	9.13233	9.69275		57.4469	7.57281	7.39185
	57.4957	8.92142	9.53178		57.4973	7.7434	7.56389
	57.5459	8.70993	9.37146		57.5475	7.91664	7.73784
	57.5962	8.49897	9.21217		57.5978	8.08926	7.9153
	57.6465	8.29196	9.05445		57.6473	8.2645	8.09307
	57.6964	8.09454	8.8989		57.6971	8.45107	8.27462
	57.7463	7.89908	8.74516		57.7469	8.63782	8.45896
	57.7962	7.71648	8.59274		57.7971	8.83001	8.64766
	57.8461	7.53435	8.44191		57.8475	9.02458	8.83981
	57.8963	7.35063	8.29187		57.8974	9.21756	9.03296
	57.9464	7.1811	8.14342		57.9478	9.42112	9.23103
	57.9965	7.01414	7.99704		57.9978	9.61733	9.43028
	58.0461	6.84864	7.85333		58.048	9.81387	9.63302
	58.0958	6.68804	7.71108		58.0987	10.0187	9.84045
	58.146	6.51738	7.56927		58.1491	10.2127	10.0497
	58.1962	6.35011	7.42911		58.1998	10.4161	10.2628
	58.2463	6.18834	7.29094		58.2503	10.6266	10.4775
	58.2963	6.03428	7.15477		58.3007	10.8345	10.694
	58.3459	5.88565	7.02129		58.3507	11.0494	10.9117
	58.3957	5.74416	6.88942		58.4004	11.2664	11.13
	58.4461	5.60377	6.7574		58.45	11.4846	11.3504
	58.4967	5.46609	6.62673		58.4997	11.7078	11.5733
	58.5476	5.3378	6.4973		58.5498	11.9312	11.8001
	58.5984	5.20726	6.37009		58.6	12.1568	12.0293
	58.6484	5.08568	6.24637		58.6499	12.3866	12.2595
	58.6984	4.96849	6.12463		58.6995	12.6242	12.4898
	58.7481	4.85188	6.00558		58.7488	12.8626	12.72
	58.7976	4.74002	5.88853		58.7986	13.0975	12.9543
	58.8478	4.63152	5.77173		58.8484	13.3324	13.1903
	58.8979	4.52252	5.65691		58.8986	13.5631	13.4295
	58.9482	4.42204	5.54369		58.949	13.7955	13.6707
	58.998	4.32756	5.43305		58.9991	14.0305	13.9119
	59.0479	4.23659	5.32415		59.0493	14.2663	14.154
	59.0975	4.14249	5.21772		59.0995	14.498	14.3971
	59.1473	4.0432	5.11243		59.1497	14.7283	14.6408
	59.1978	3.94362	5.00747		59.1996	14.9627	14.8835
	59.2481	3.84576	4.90473		59.2495	15.1957	15.1268
	59.2987	3.75511	4.8032		59.2992	15.4319	15.3688
	59.3491	3.67406	4.70373		59.3486	15.6719	15.6093
	59.3995	3.59293	4.6061		59.3986	15.9026	15.8523
	59.4496	3.51427	4.51068		59.4487	16.1324	16.0956
	59.5	3.43883	4.41648		59.499	16.3597	16.3387
	59.5503	3.36078	4.32397		59.5494	16.5807	16.5819
	59.6002	3.28745	4.23385		59.5997	16.8107	16.8232
	59.6502	3.2128	4.14533		59.6496	17.0378	17.0616
	59.6998	3.13735	4.05898		59.6996	17.2649	17.2986
	59.7494	3.06367	3.97423		59.7494	17.4939	17.533
	59.7996	2.98865	3.89008		59.7989	17.7173	17.7643
	59.8498	2.9193	3.80749		59.8489	17.9491	17.9958
	59.9001	2.86245	3.72623		59.8987	18.1732	18.2237
	59.9501	2.80046	3.64696		59.9486	18.3994	18.4491
	59.9996	2.74693	3.56998		59.9989	18.6224	18.6738
	60.0492	2.69048	3.49445		60.0488	18.8419	18.8937
	60.0989	2.62563	3.42		60.099	19.0584	19.1112
	60.149	2.57142	3.34653		60.1491	19.2631	19.3247
	60.1989	2.508	3.27467		60.1993	19.4655	19.535
	60.2489	2.45641	3.20404		60.2495	19.6618	19.741
	60.2987	2.40809	3.13523		60.2998	19.8592	19.9427
	60.3482	2.36387	3.06797		60.35	20.0556	20.1399
	60.3982	2.33178	3.00155		60.3995	20.2474	20.3293
	60.448	2.28635	2.93651		60.4494	20.4305	20.5153
	60.4981	2.23681	2.87249		60.4995	20.6003	20.6966
	60.5482	2.18891	2.8098		60.5494	20.7683	20.8718
	60.5979	2.14179	2.74876		60.5995	20.9351	21.0421
	60.6477	2.10168	2.68887		60.6495	21.0944	21.206
	60.6973	2.05914	2.63043		60.699	21.2532	21.3623
	60.7471	2.02115	2.57296		60.7488	21.4051	21.5131
	60.7972	1.97574	2.51627		60.7983	21.5477	21.6565
	60.8477	1.93143	2.46035		60.8484	21.6893	21.7951
	60.8981	1.89499	2.40571		60.8985	21.823	21.9266
	60.9485	1.85108	2.35219		60.9487	21.9571	22.0514
	60.9989	1.8102	2.2998		60.9995	22.0715	22.17
	61.0492	1.77143	2.24863		61.0498	22.1791	22.2799
	61.0994	1.73376	2.19853		61.1005	22.2845	22.3827
	61.1495	1.70386	2.14967		61.1512	22.3723	22.4779
	61.1991	1.66955	2.10229		61.2017	22.4594	22.5644
	61.2485	1.632	2.05604		61.2522	22.5385	22.6428
	61.298	1.60014	2.01078		61.302	22.606	22.7122
	61.3476	1.566	1.96627		61.3517	22.6724	22.7731
	61.3978	1.53834	1.92218		61.4015	22.7306	22.8261
	61.4484	1.51447	1.87877		61.4512	22.7773	22.8706
	61.4993	1.48794	1.83596		61.5017	22.825	22.9073
	61.5497	1.45245	1.79456		61.5527	22.854	22.9356
	61.6	1.41656	1.7541		61.6033	22.8739	22.955
	61.6503	1.38482	1.71454		61.6537	22.8907	22.9656
	61.7004	1.35034	1.67595		61.7034	22.8904	22.9675
	61.7506	1.32155	1.63815		61.7525	22.8844	22.9612
	61.801	1.29048	1.60103		61.8023	22.8711	22.9463
	61.8509	1.25351	1.56508		61.8517	22.8498	22.9232
	61.9008	1.21926	1.52989		61.9019	22.8229	22.8913
	61.9511	1.19097	1.49514		61.9519	22.7936	22.8511
	62.0011	1.16396	1.4614		62.0018	22.7538	22.8026
	62.0511	1.13849	1.42842		62.052	22.6991	22.7457
	62.1011	1.11849	1.39619		62.1019	22.6395	22.6808
	62.1512	1.08837	1.36453		62.1522	22.5674	22.6073
	62.2013	1.06872	1.33364		62.2022	22.4909	22.5262
	62.2518	1.0508	1.30314		62.253	22.405	22.4357
	62.3019	1.02695	1.27353		62.3031	22.3126	22.3388
	62.3521	1.01181	1.2446		62.3534	22.2072	22.2337
	62.4017	0.99042	1.21657		62.403	22.094	22.123
	62.4513	0.96979	1.18921		62.452	21.9758	22.0065
	62.5014	0.952368	1.16216		62.5023	21.8465	21.8797
	62.5509	0.928385	1.13604		62.552	21.7164	21.7474
	62.601	0.907176	1.11018		62.6025	21.5865	21.6065
	62.6511	0.885018	1.08485		62.6526	21.4485	21.4599
	62.7007	0.867702	1.06038		62.7022	21.3017	21.3088
	62.7509	0.848895	1.03619		62.7518	21.145	21.1516
	62.8009	0.827111	1.01257		62.8012	20.9784	20.9889
	62.8507	0.810883	0.989626		62.8514	20.8096	20.8182
	62.9011	0.799586	0.966907		62.9011	20.6394	20.6435
	62.9509	0.789755	0.944951		62.9514	20.4686	20.4617
	63.0008	0.781057	0.923455		63.0014	20.2915	20.2757
	63.051	0.771048	0.902311		63.0512	20.1092	20.0859
	63.1007	0.746611	0.881845		63.101	19.9212	19.8912
	63.1506	0.732844	0.861772		63.1505	19.7312	19.6938
	63.2005	0.716513	0.842143		63.2005	19.5393	19.4901
	63.2505	0.701588	0.822937		63.2501	19.3442	19.2844
	63.3007	0.690664	0.804065		63.2998	19.143	19.0745
	63.3508	0.676043	0.785644		63.3498	18.9345	18.86
	63.4011	0.662601	0.767583		63.3995	18.7223	18.6436
	63.4513	0.653949	0.749983		63.4494	18.5098	18.4235
	63.5012	0.637185	0.732888		63.4991	18.2914	18.2016
	63.5515	0.620425	0.716032		63.5491	18.0735	17.976
	63.6014	0.606301	0.699677		63.599	17.8515	17.7483
	63.6518	0.582239	0.683552		63.6497	17.6213	17.5153
	63.7022	0.562316	0.667799		63.7001	17.3928	17.2814
	63.752	0.545059	0.652564		63.7504	17.1639	17.0469
	63.8019	0.53108	0.63768		63.8006	16.9373	16.8108
	63.8513	0.520428	0.623247		63.8505	16.7108	16.5754
	63.901	0.508275	0.609074		63.9008	16.4849	16.3372
	63.9512	0.49847	0.595078		63.9504	16.2585	16.1014
	64.0015	0.486348	0.58137		64.0006	16.0225	15.8626
	64.0515	0.473853	0.568059		64.0502	15.7891	15.6258
	64.1015	0.467143	0.555045		64.1001	15.5468	15.3875
	64.1513	0.463461	0.542385		64.1504	15.3078	15.1474
	64.201	0.45946	0.530048		64.2007	15.0694	14.9073
	64.2511	0.44433	0.517868		64.2514	14.8273	14.6657
	64.3013	0.427951	0.505964		64.3016	14.5818	14.4269
	64.3518	0.405621	0.494277		64.3519	14.3349	14.1886
	64.4025	0.383482	0.48279		64.4021	14.0928	13.9516
	64.4521	0.372631	0.47182		64.4513	13.8516	13.7199
	64.5011	0.364606	0.461223		64.5004	13.6184	13.4899
	64.5501	0.359211	0.45086		64.5496	13.3802	13.2607
	64.5992	0.349349	0.440723		64.5983	13.1478	13.0348
	64.649	0.339063	0.430659		64.6479	12.9053	12.8066
	64.6985	0.332793	0.420901		64.6981	12.6661	12.5769
	64.7485	0.32036	0.411262		64.7484	12.423	12.3484
	64.798	0.308585	0.401921		64.7989	12.1762	12.1211
	64.8477	0.302336	0.392775		64.8495	11.9461	11.8948
	64.8982	0.287419	0.38369		64.9001	11.7145	11.6711
	64.9482	0.281893	0.374898		64.9503	11.4904	11.4508
	64.9984	0.279666	0.366278		65.0005	11.2623	11.2329
	65.0486	0.275534	0.357861		65.0506	11.0259	11.0173
	65.099	0.274392	0.349602		65.1006	10.8054	10.8047
	65.1492	0.274264	0.341555		65.1503	10.5846	10.5958
	65.1993	0.269123	0.333727		65.2001	10.3706	10.3888
	65.2496	0.261974	0.326044		65.2499	10.161	10.184
	65.2996	0.258594	0.318567		65.2997	9.9491	9.98202
	65.3495	0.239666	0.311291		65.3496	9.73542	9.78226
	65.3999	0.224149	0.304112		65.3997	9.52631	9.58393
	65.4501	0.212043	0.297121		65.4495	9.32157	9.38942
	65.5001	0.202906	0.290326		65.4997	9.11397	9.19639
	65.5497	0.203244	0.283726		65.5501	8.9155	9.00498
	65.5994	0.198242	0.277271		65.6006	8.71675	8.81619
	65.6491	0.194507	0.270971		65.6511	8.52268	8.62983
	65.6989	0.187332	0.264789		65.7014	8.32816	8.44726
	65.749	0.18351	0.258722		65.7513	8.14111	8.26877
	65.799	0.186265	0.252802		65.8012	7.96069	8.09314
	65.8492	0.180371	0.247006		65.8509	7.78073	7.92108
	65.8995	0.171437	0.241319		65.9002	7.60686	7.7532
	65.95	0.163194	0.235751		65.9501	7.4316	7.58575
	66.0005	0.15175	0.230305		65.9995	7.26081	7.42271
	66.0513	0.148168	0.224954		66.0498	7.09269	7.25977
	66.1019	0.14934	0.219755		66.1003	6.92959	7.0986
	66.152	0.150646	0.214721		66.1505	6.77487	6.94146
	66.2021	0.144834	0.209808		66.2006	6.6174	6.78748
	66.2518	0.134905	0.205041		66.2501	6.46152	6.63773
	66.3011	0.129006	0.200422		66.3003	6.31431	6.48881
	66.3511	0.119787	0.195843		66.3507	6.16645	6.34224
	66.4008	0.122206	0.1914		66.4014	6.02547	6.19724
	66.4504	0.130431	0.187064		66.4518	5.88842	6.05589
	66.5003	0.128396	0.182804		66.5016	5.75029	5.91883
	66.5498	0.126846	0.178675		66.5511	5.61709	5.78532
	66.5999	0.122205	0.174589		66.6004	5.48329	5.65476
	66.6499	0.110661	0.1706		66.65	5.36375	5.52583
	66.7001	0.106272	0.166698		66.6995	5.24463	5.39979
	66.7501	0.105909	0.162892		66.7495	5.13384	5.27501
	66.7998	0.106622	0.159201		66.7994	5.02731	5.15315
	66.8495	0.110914	0.155589		66.8495	4.91743	5.03298
	66.8994	0.111803	0.152051		66.8995	4.81491	4.9155
	66.9497	0.110366	0.14857		66.9496	4.70661	4.8002
	67.0001	0.104668	0.145154		66.9999	4.60693	4.68691
	67.0501	0.100728	0.141849		67.0502	4.5057	4.57616
	67.1002	0.092991	0.138613		67.0999	4.408	4.46872
	67.1504	0.085455	0.13544		67.15	4.31348	4.36283
	67.2002	0.083442	0.132371		67.2001	4.2156	4.25909
	67.2503	0.075565	0.12935		67.2498	4.12501	4.1586
	67.3002	0.075006	0.126412		67.3004	4.03226	4.05832
	67.3502	0.072545	0.123533		67.3507	3.93941	3.96077
	67.4005	0.074173	0.120706		67.4004	3.85548	3.86654
	67.4506	0.079939	0.117956		67.45	3.77922	3.77437
	67.5006	0.081245	0.115276		67.4999	3.7005	3.68384
	67.5505	0.081882	0.11266		67.5493	3.63036	3.59614
	67.6003	0.081248	0.11011		67.5995	3.56046	3.50907
	67.6504	0.083361	0.107601		67.6499	3.4875	3.42346
	67.7005	0.078428	0.105152		67.6999	3.41181	3.34062
	67.7502	0.074969	0.10278		67.7498	3.34106	3.25966
	67.8002	0.071149	0.100445		67.7995	3.2689	3.18082
	67.8496	0.06389	0.098191		67.8496	3.19349	3.10322
	67.9001	0.064118	0.09594		67.9002	3.12879	3.0266
	67.9503	0.065186	0.093754		67.9506	3.05978	2.95203
	68.0005	0.061018	0.091616		68.001	2.99051	2.87921
	68.0508	0.054617	0.089527		68.0508	2.92248	2.80888
	68.1007	0.050808	0.087501		68.1007	2.85809	2.74008
	68.1512	0.049687	0.085495		68.1508	2.79489	2.67263
	68.2013	0.050044	0.083555		68.2005	2.73623	2.60717
	68.2511	0.046677	0.081666		68.2504	2.6792	2.54309
	68.3008	0.043575	0.079828		68.2997	2.62328	2.48114
	68.3502	0.031585	0.078041		68.3493	2.5645	2.42037
	68.3999	0.024082	0.076285		68.3992	2.50697	2.36059
	68.4501	0.019608	0.07455		68.4493	2.45399	2.30196
	68.5002	0.012933	0.072858		68.4996	2.40257	2.24452
	68.5502	0.014933	0.07121		68.5497	2.36024	2.18879
	68.5998	0.011622	0.069611		68.5995	2.31072	2.13458
	68.6497	0.010398	0.068039		68.6495	2.26005	2.08149
	68.6997	0.011345	0.066501		68.6993	2.20885	2.02985
	68.7496	0.006361	0.065001		68.7495	2.15348	1.97906
	68.8003	-0.003701	0.063512		68.8003	2.09987	1.92893
	68.8507	-0.001644	0.062063		68.8509	2.05091	1.88015
	68.9013	-0.000476	0.060646		68.9015	2.00221	1.8326
	68.9518	-0.003138	0.059262		68.9521	1.95429	1.78623
	69.0018	0.0048	0.057922		69.0021	1.91047	1.74153
	69.052	0.000628	0.05661		69.0519	1.86338	1.69812
	69.102	-0.000915	0.055333		69.1017	1.82198	1.65573
	69.152	0.003043	0.054083		69.1514	1.77961	1.61441
	69.2019	0.003804	0.052867		69.2011	1.73681	1.57411
	69.2515	0.010343	0.051684		69.2513	1.69818	1.53444
	69.3012	0.010584	0.050524		69.3009	1.65762	1.49613
	69.3515	0.009284	0.049378		69.3507	1.62147	1.45865
	69.4016	0.012923	0.048263		69.4008	1.58301	1.42187
	69.4518	0.016794	0.047172		69.4503	1.54367	1.38646
	69.5015	0.022028	0.046115		69.5004	1.50269	1.35147
	69.551	0.032594	0.045088		69.55	1.46298	1.31762
	69.6008	0.033317	0.044077		69.5999	1.42467	1.28446
	69.6508	0.033986	0.043085		69.6497	1.39385	1.25219
	69.701	0.035271	0.042111		69.6999	1.35782	1.22048
	69.7512	0.02621	0.04116		69.7499	1.31334	1.18965
	69.8014	0.023962	0.040231		69.7998	1.27401	1.15963
	69.8511	0.018803	0.039332		69.85	1.2298	1.13022
	69.9011	0.01522	0.038447		69.8996	1.18325	1.10187
	69.951	0.017788	0.037584		69.9495	1.15303	1.07404
	70.0008	0.021719	0.036744		69.9991	1.12332	1.04707
	70.051	0.021463	0.035916		70.0491	1.08469	1.02058
	70.1008	0.023856	0.035111		70.0994	1.0545	0.994597
	70.1512	0.021412	0.034318		70.1497	1.01937	0.96928
	70.2015	0.029259	0.033543		70.2001	0.991727	0.944516
	70.2512	0.040701	0.032795		70.2504	0.964713	0.920441
	70.301	0.046401	0.032061		70.3005	0.944164	0.897032
	70.351	0.050827	0.031342		70.3503	0.923503	0.874418
	70.4013	0.045125	0.030635		70.4005	0.898878	0.852133
	70.4521	0.035905	0.029938		70.4504	0.874569	0.830562
	70.5024	0.027794	0.029263		70.5005	0.844015	0.80945
	70.5527	0.033032	0.028604		70.5516	0.807854	0.788449
	70.6026	0.031881	0.027964		70.6016	0.768511	0.768436
	70.652	0.036089	0.027345		70.6523	0.737431	0.748692
	70.7024	0.041531	0.026729		70.7018	0.711073	0.729874
	70.7526	0.036155	0.026128		70.751	0.687419	0.711605
	70.8029	0.039712	0.02554		70.801	0.669178	0.693539
	70.8532	0.033986	0.024966		70.8505	0.648079	0.676114
	70.9032	0.026712	0.024407		70.9011	0.61952	0.658721
	70.9526	0.026278	0.023868		70.9515	0.597049	0.641874
	71.002	0.021069	0.023341		71.0013	0.574022	0.625601
	71.0518	0.027802	0.022822		71.0519	0.55019	0.609544
	71.1012	0.035266	0.022318		71.1016	0.530925	0.594122
	71.1511	0.036472	0.02182		71.1515	0.503383	0.579063
	71.2013	0.038874	0.021331		71.2016	0.480619	0.564318
	71.2517	0.034164	0.020851		71.2518	0.459419	0.549932
	71.3018	0.030687	0.020386		71.3018	0.436593	0.535952
	71.3517	0.031065	0.019932		71.3518	0.420996	0.522327
	71.402	0.029853	0.019484		71.4017	0.398586	0.50907
	71.4524	0.031995	0.019047		71.4515	0.375323	0.496194
	71.5025	0.032934	0.018621		71.5018	0.353427	0.483507
	71.5529	0.039508	0.018203		71.552	0.331069	0.471162
	71.6026	0.042155	0.0178		71.6024	0.311118	0.459101
	71.6519	0.042727	0.017409		71.6524	0.292466	0.447413
	71.7019	0.040303	0.017022		71.7026	0.273726	0.436002
	71.752	0.029951	0.016642		71.7525	0.253518	0.424945
	71.8025	0.028141	0.016268		71.8023	0.232646	0.414199
	71.8532	0.029105	0.015901		71.8518	0.218224	0.403773
	71.9037	0.032399	0.015544		71.9014	0.207544	0.393582
	71.9541	0.038238	0.015196		71.9517	0.1991	0.383527
	72.0041	0.039269	0.014858		72.0023	0.189104	0.373673
	72.054	0.041909	0.014529		72.0534	0.175595	0.363974
	72.1039	0.047729	0.014206		72.1042	0.159247	0.354574
	72.1538	0.046028	0.013892		72.1548	0.14387	0.345458
	72.2034	0.050334	0.013586		72.2052	0.128492	0.336615
	72.2536	0.054498	0.013283		72.2549	0.11541	0.328113
	72.3037	0.060276	0.012987		72.3045	0.107453	0.319847
	72.3545	0.068073	0.012695		72.3536	0.097115	0.311867
	72.4054	0.066203	0.012408		72.4034	0.086879	0.303984
	72.4555	0.0683	0.012133		72.453	0.076646	0.296324
	72.5055	0.067616	0.011863		72.5029	0.062855	0.288812
	72.5549	0.066959	0.011604		72.5528	0.057586	0.281506
	72.6047	0.072587	0.011348		72.6024	0.054497	0.274417
	72.6547	0.072902	0.011096		72.6524	0.054057	0.267441
	72.7046	0.071586	0.010852		72.7024	0.056733	0.260665
	72.7543	0.073192	0.010613		72.7525	0.049039	0.254032
	72.8044	0.077183	0.010377		72.8022	0.046334	0.247624
	72.8539	0.072561	0.01015		72.8521	0.037426	0.241357
	72.9038	0.082127	0.009926		72.902	0.037507	0.235257
	72.9538	0.088964	0.009706		72.952	0.033326	0.229288
	73.0035	0.090253	0.009493		73.0021	0.030134	0.22346
	73.0539	0.103165	0.009282		73.052	0.031116	0.217808
	73.1041	0.097065	0.009076		73.1022	0.017467	0.212263
	73.1546	0.096372	0.008874		73.153	0.01448	0.206803
	73.2049	0.096402	0.008676		73.2037	0.011303	0.201487
	73.2547	0.096938	0.008486		73.2544	0.003425	0.196313
	73.3048	0.107223	0.008298		73.3047	0.005348	0.191309
	73.3548	0.109619	0.008115		73.3547	0.001235	0.186472
	73.405	0.114581	0.007935		73.4044	-0.005603	0.181772
	73.4554	0.11857	0.007759		73.4546	-0.006173	0.177158
	73.5055	0.120009	0.007588		73.5049	-0.014718	0.172648
	73.5554	0.127083	0.007421		73.5555	-0.0149	0.168227
	73.6055	0.134431	0.007257		73.606	-0.016717	0.163928
	73.6559	0.140535	0.007096		73.6561	-0.014309	0.159768
	73.7059	0.145671	0.006939		73.7066	-0.010606	0.155689
	73.756	0.145391	0.006787		73.7568	-0.010648	0.151741
	73.8053	0.153315	0.006639		73.8068	-0.003203	0.147898
	73.8551	0.154483	0.006494		73.8571	-0.011743	0.144138
	73.9054	0.156934	0.00635		73.9067	-0.006476	0.140529
	73.9556	0.159912	0.00621		73.9563	-0.007141	0.137001
	74.0061	0.145965	0.006072		74.0063	-0.013665	0.133541
	74.056	0.143771	0.005939		74.0566	-0.007291	0.130149
	74.1059	0.144268	0.005809		74.1073	-0.010785	0.126821
	74.1553	0.15356	0.005683		74.1576	-0.007832	0.123599
	74.2049	0.169328	0.005559		74.2077	0.001077	0.12047
	74.2547	0.171577	0.005437		74.2576	0.001399	0.11744
	74.3046	0.170479	0.005318		74.3069	0.00485	0.114516
	74.3551	0.16764	0.0052		74.3566	0.007498	0.111644
	74.4053	0.165212	0.005086		74.4065	0.008138	0.108835
	74.4551	0.172671	0.004975		74.4558	0.014491	0.106127
	74.505	0.177655	0.004866		74.506	0.014043	0.103444
	74.5546	0.178702	0.00476		74.5561	0.014335	0.100832
	74.6047	0.17303	0.004656		74.6059	0.005853	0.098298
	74.655	0.16812	0.004553		74.6564	0.002889	0.095801
	74.7048	0.167896	0.004454		74.7062	0.003423	0.093394
	74.7544	0.163817	0.004357		74.7559	0.002145	0.091059
	74.8036	0.172758	0.004263		74.8061	0.006438	0.08876
	74.853	0.173171	0.004171		74.8558	0.007948	0.086535
	74.9033	0.170837	0.004079		74.9065	0.00607	0.084331
	74.9538	0.183151	0.003989		74.9573	0.010245	0.082174
	75.0047	0.18471	0.003901		75.0077	0.0095	0.080091
	75.0554	0.189124	0.003814		75.0582	0.002808	0.078059
	75.1059	0.18991	0.00373		75.1081	0.00322	0.076101
	75.1561	0.181251	0.003648		75.1576	0.002049	0.074206
	75.2061	0.179806	0.003568		75.207	0.008394	0.072362
	75.2562	0.178153	0.00349		75.2566	0.010406	0.07056
	75.3059	0.175719	0.003415		75.3063	0.00616	0.068797
	75.3559	0.17947	0.00334		75.3557	0.008082	0.06709
	75.406	0.177527	0.003267		75.4054	0.009262	0.065417
	75.4559	0.17932	0.003196		75.4553	0.014617	0.063778
	75.5064	0.18554	0.003126		75.5051	0.022436	0.062186
	75.5565	0.191068	0.003058		75.5557	0.025975	0.060606
	75.6066	0.204928	0.002991		75.6064	0.027957	0.059065
	75.6564	0.210096	0.002926		75.6567	0.033143	0.057575
	75.7057	0.217218	0.002863		75.7071	0.037506	0.056122
	75.7559	0.217601	0.0028		75.7571	0.039117	0.054714
	75.8058	0.213621	0.00274		75.8071	0.037222	0.053346
	75.8562	0.216269	0.00268		75.8577	0.032239	0.051993
	75.9068	0.212496	0.002621		75.9079	0.029559	0.050686
	75.9571	0.217634	0.002563		75.9582	0.024337	0.04941
	76.0072	0.218012	0.002507		76.0082	0.023362	0.048173
	76.0572	0.221286	0.002453		76.0574	0.02843	0.046986
	76.1073	0.223527	0.0024		76.1068	0.023972	0.045826
	76.1567	0.228985	0.002348		76.1563	0.022657	0.04469
	76.2068	0.232857	0.002297		76.2061	0.021235	0.043577
	76.2567	0.236176	0.002247		76.2565	0.019969	0.042479
	76.3065	0.249829	0.002199		76.3069	0.027699	0.04141
	76.357	0.254564	0.002151		76.3569	0.035423	0.040375
	76.4069	0.256752	0.002104		76.4067	0.037342	0.03937
	76.4569	0.254411	0.002058		76.4565	0.035405	0.038391
	76.5067	0.246548	0.002014		76.5066	0.030966	0.037431
	76.5564	0.242913	0.00197		76.5568	0.030687	0.036493
	76.6067	0.244614	0.001928		76.6071	0.032938	0.035577
	76.6561	0.250589	0.001886		76.6571	0.035415	0.03469
	76.7063	0.253541	0.001845		76.7068	0.041108	0.03383
	76.7566	0.257509	0.001805		76.7566	0.042662	0.03299
	76.8066	0.254986	0.001766		76.807	0.043675	0.032161
	76.8575	0.248165	0.001727		76.8571	0.048889	0.031358
	76.9075	0.250139	0.00169		76.9078	0.048736	0.030566
	76.9576	0.24795	0.001653		76.9578	0.050904	0.029805
	77.0074	0.250312	0.001618		77.0072	0.049862	0.029071
	77.0574	0.249763	0.001583		77.057	0.045098	0.028351
	77.1075	0.254549	0.001548		77.1067	0.047399	0.02765
	77.1574	0.25407	0.001515		77.1573	0.037294	0.026954
	77.2074	0.251955	0.001482		77.2075	0.038031	0.026281
	77.2574	0.252865	0.00145		77.258	0.040773	0.025621
	77.3074	0.243592	0.001419		77.3083	0.036871	0.02498
	77.3573	0.253139	0.001388		77.358	0.046758	0.024362
	77.4068	0.264031	0.001359		77.4085	0.052532	0.023751
	77.4565	0.268577	0.00133		77.459	0.052196	0.023155
	77.5061	0.271674	0.001301		77.5098	0.054782	0.022572
	77.5562	0.255507	0.001273		77.561	0.052437	0.021999
	77.607	0.253872	0.001245		77.6112	0.050437	0.02145
	77.657	0.253622	0.001219		77.6612	0.053581	0.020917
	77.7074	0.250223	0.001192		77.7108	0.054888	0.020403
	77.7572	0.260329	0.001166		77.7606	0.060578	0.019899
	77.8067	0.257465	0.001142		77.8107	0.062343	0.019405
	77.8568	0.259533	0.001117		77.8607	0.065615	0.018924
	77.9066	0.26253	0.001093		77.9109	0.069484	0.018453
	77.9568	0.265147	0.00107		77.9602	0.073375	0.018002
	78.0073	0.264136	0.001046		78.0101	0.079341	0.017558
	78.0575	0.263163	0.001024		78.0599	0.080048	0.017124
	78.1076	0.26767	0.001002		78.1096	0.089524	0.016703
	78.1571	0.268218	0.00098		78.16	0.095707	0.016287
	78.207	0.273124	0.000959		78.2099	0.101471	0.015884
	78.2569	0.282618	0.000939		78.2602	0.108275	0.015489
	78.307	0.286349	0.000919		78.3102	0.105268	0.015106
	78.3575	0.28488	0.000899		78.3603	0.102415	0.014732
	78.4082	0.281825	0.000879		78.4098	0.105466	0.014372
	78.4592	0.282484	0.00086		78.4596	0.110831	0.014018
	78.5094	0.28201	0.000841		78.5095	0.117269	0.013672
	78.5601	0.28321	0.000823		78.5592	0.124482	0.013337
	78.6099	0.288016	0.000806		78.6095	0.12696	0.013005
	78.6596	0.294254	0.000788		78.6594	0.130584	0.012685
	78.7097	0.306318	0.000772		78.7097	0.135564	0.01237
	78.7599	0.312644	0.000755		78.7601	0.136963	0.012063
	78.8107	0.313946	0.000739		78.8107	0.138452	0.011762
	78.8609	0.312012	0.000723		78.861	0.137938	0.01147
	78.9115	0.307082	0.000707		78.9104	0.142401	0.011191
	78.9616	0.308436	0.000692		78.96	0.147715	0.010917
	79.0109	0.311653	0.000677		79.0096	0.148236	0.01065
	79.0606	0.314207	0.000663		79.06	0.152449	0.010386
	79.11	0.320094	0.000649		79.1113	0.156157	0.010124
	79.1596	0.32629	0.000635		79.1621	0.157975	0.009871
	79.2097	0.343296	0.000622		79.2127	0.170163	0.009625
	79.2597	0.351267	0.000608		79.2626	0.172274	0.009389
	79.3094	0.368395	0.000595		79.312	0.181377	0.009161
	79.3594	0.386704	0.000583		79.3617	0.194805	0.008937
	79.4094	0.389829	0.00057		79.4113	0.201776	0.008719
	79.4594	0.399432	0.000558		79.4609	0.217475	0.008506
	79.5103	0.396597	0.000546		79.5108	0.221817	0.008298
	79.5604	0.398991	0.000534		79.5609	0.227022	0.008094
	79.6115	0.403613	0.000523		79.6113	0.237387	0.007894
	79.6627	0.410838	0.000511		79.6615	0.247575	0.007699
	79.713	0.418179	0.0005		79.7112	0.255239	0.007511
	79.7635	0.423442	0.00049		79.761	0.260896	0.007328
	79.8126	0.432669	0.000479		79.8106	0.26125	0.00715
	79.8621	0.44094	0.000469		79.8599	0.260989	0.006976
	79.9113	0.455257	0.000459		79.9099	0.271813	0.006806
	79.9608	0.463279	0.00045		79.9599	0.282634	0.006639
	80.0103	0.471461	0.00044		80.0097	0.295672	0.006477
	80.0599	0.475783	0.000431		80.0601	0.303621	0.006317
	80.1102	0.469855	0.000422		80.1106	0.304238	0.006161
	80.1608	0.471049	0.000413		80.1607	0.307407	0.00601
	80.2113	0.467823	0.000404		80.2114	0.307487	0.00586
	80.2609	0.469072	0.000395		80.2621	0.31393	0.005715
	80.3111	0.483563	0.000387		80.3122	0.320163	0.005575
	80.3613	0.491467	0.000379		80.3629	0.328493	0.005437
	80.4115	0.498701	0.000371		80.4124	0.340917	0.005305
	80.4623	0.499535	0.000363		80.462	0.347665	0.005177
	80.5122	0.498444	0.000355		80.5117	0.359619	0.005051
	80.562	0.502686	0.000348		80.5614	0.363635	0.004928
	80.6118	0.504061	0.00034		80.6115	0.365464	0.004808
	80.6617	0.512083	0.000333		80.6619	0.37274	0.00469
	80.7118	0.512401	0.000326		80.7125	0.372929	0.004574
	80.7621	0.503353	0.000319		80.7623	0.367775	0.004463
	80.8125	0.503527	0.000312		80.8129	0.373029	0.004352
	80.8634	0.497464	0.000305		80.8624	0.372826	0.004247
	80.9144	0.497301	0.000299		80.9121	0.377117	0.004144
	80.9648	0.500515	0.000293		80.9622	0.390904	0.004043
	81.015	0.500286	0.000286		81.0117	0.390716	0.003946
	81.0634	0.498609	0.00028		81.0611	0.402851	0.003851
	81.1117	0.492542	0.000275		81.1102	0.406463	0.003759
	81.1604	0.493689	0.000269		81.1593	0.415576	0.003669
	81.2089	0.494159	0.000264		81.2086	0.424517	0.003581
	81.2585	0.500944	0.000258		81.2589	0.423242	0.003493
	81.308	0.511174	0.000253		81.3095	0.42967	0.003407
	81.3582	0.513179	0.000247		81.3598	0.42935	0.003324
	81.4082	0.522621	0.000242		81.4098	0.433228	0.003243
	81.4587	0.520301	0.000237		81.4596	0.434955	0.003164
	81.509	0.514074	0.000232		81.5093	0.435535	0.003088
	81.5585	0.510644	0.000227		81.5592	0.443574	0.003013
	81.6086	0.499797	0.000222		81.6093	0.447607	0.00294
	81.6587	0.498854	0.000218		81.6593	0.454904	0.002868
	81.7085	0.500562	0.000213		81.7091	0.466941	0.002799
	81.7588	0.498055	0.000209		81.7593	0.469398	0.002731
	81.8083	0.501581	0.000204		81.8088	0.477525	0.002665
	81.8581	0.499605	0.0002		81.8582	0.486207	0.002602
	81.9083	0.494252	0.000196		81.9081	0.489938	0.002539
	81.9577	0.496959	0.000192		81.9577	0.4934	0.002478
	82.008	0.484175	0.000188		82.0076	0.492096	0.002418
	82.058	0.477853	0.000184		82.0577	0.485439	0.002359
	82.1084	0.471571	0.00018		82.1076	0.481783	0.002302
	82.1594	0.46363	0.000176		82.1587	0.485912	0.002245
	82.2104	0.468221	0.000172		82.2095	0.498582	0.00219
	82.2614	0.471669	0.000168		82.2598	0.509121	0.002137
	82.3118	0.475952	0.000165		82.3101	0.515209	0.002085
	82.3621	0.472877	0.000161		82.3599	0.518559	0.002034
	82.412	0.471373	0.000158		82.4099	0.510804	0.001985
	82.4617	0.471162	0.000155		82.4603	0.513347	0.001937
	82.5114	0.468809	0.000151		82.5103	0.515805	0.00189
	82.5614	0.472777	0.000148		82.5602	0.516682	0.001844
	82.6114	0.472374	0.000145		82.6103	0.52664	0.0018
	82.6614	0.46213	0.000142		82.6605	0.527019	0.001756
	82.7121	0.461692	0.000139		82.7111	0.533463	0.001713
	82.7628	0.458796	0.000136		82.761	0.535684	0.001672
	82.8134	0.45742	0.000133		82.8116	0.533529	0.001631
	82.8637	0.460723	0.00013		82.8616	0.53388	0.001592
	82.9135	0.461861	0.000128		82.9116	0.535305	0.001554
	82.9632	0.463359	0.000125		82.9616	0.537443	0.001516
	83.0131	0.465893	0.000123		83.0111	0.543166	0.00148
	83.0629	0.476957	0.00012		83.0608	0.555617	0.001444
	83.1131	0.479852	0.000117		83.1106	0.554795	0.00141
	83.1627	0.481203	0.000115		83.1602	0.560218	0.001376
	83.2123	0.483955	0.000113		83.2102	0.565694	0.001343
	83.2623	0.479406	0.00011		83.2601	0.572941	0.001311
	83.3122	0.480586	0.000108		83.3104	0.589506	0.001279
	83.3629	0.48548	0.000106		83.361	0.598275	0.001248
	83.4129	0.484255	0.000103		83.4114	0.607267	0.001218
	83.4628	0.486831	0.000101		83.4622	0.615218	0.001188
	83.5125	0.490975	9.9e-05		83.5127	0.621974	0.001159
	83.5616	0.495884	9.7e-05		83.5627	0.635369	0.001131
	83.6113	0.501436	9.5e-05		83.6125	0.639987	0.001104
	83.661	0.507726	9.3e-05		83.662	0.646408	0.001078
	83.7115	0.512678	9.1e-05		83.7113	0.650711	0.001052
	83.7618	0.511855	8.9e-05		83.7613	0.650801	0.001027
	83.8126	0.513772	8.7e-05		83.8109	0.65508	0.001003
	83.8633	0.513047	8.6e-05		83.8611	0.653847	0.000979
	83.9133	0.510165	8.4e-05		83.9109	0.658171	0.000955
	83.9632	0.510348	8.2e-05		83.9605	0.663836	0.000933
	84.0127	0.508528	8e-05		84.0106	0.668311	0.00091
	84.0625	0.504293	7.9e-05		84.06	0.679396	0.000889
	84.1122	0.50313	7.7e-05		84.11	0.681678	0.000867
	84.1619	0.499042	7.6e-05		84.16	0.686563	0.000847
	84.2119	0.500367	7.4e-05		84.2097	0.698734	0.000826
	84.2617	0.505234	7.2e-05		84.2597	0.700825	0.000807
	84.3112	0.500029	7.1e-05		84.3095	0.704179	0.000787
	84.3611	0.500791	6.9e-05		84.3596	0.71316	0.000769
	84.4109	0.496057	6.8e-05		84.4097	0.709723	0.00075
	84.4602	0.491436	6.7e-05		84.4601	0.712384	0.000732
	84.5101	0.491202	6.5e-05		84.5108	0.716229	0.000714
	84.5597	0.488438	6.4e-05		84.562	0.714547	0.000697
	84.6094	0.486853	6.3e-05		84.6127	0.71846	0.00068
	84.6602	0.481036	6.1e-05		84.6633	0.722066	0.000664
	84.711	0.481412	6e-05		84.7137	0.725568	0.000648
	84.7615	0.47456	5.9e-05		84.7631	0.729316	0.000632
	84.8119	0.459565	5.8e-05		84.8131	0.725375	0.000617
	84.8621	0.448125	5.6e-05		84.8629	0.71232	0.000603
	84.9116	0.430268	5.5e-05		84.9128	0.709957	0.000588
	84.9611	0.422448	5.4e-05		84.963	0.706191	0.000574
	85.011	0.42586	5.3e-05		85.013	0.711975	0.00056
	85.0604	0.431719	5.2e-05		85.0631	0.726953	0.000547
	85.1104	0.432638	5.1e-05		85.113	0.728229	0.000534
	85.1606	0.431363	5e-05		85.1635	0.726317	0.000521
	85.2099	0.42534	4.9e-05		85.214	0.728752	0.000509
	85.2597	0.412553	4.8e-05		85.264	0.730089	0.000497
	85.3088	0.40525	4.7e-05		85.314	0.736202	0.000485
	85.3582	0.391351	4.6e-05		85.3634	0.741243	0.000473
	85.4085	0.376302	4.5e-05		85.4126	0.736562	0.000462
	85.4588	0.362559	4.4e-05		85.4625	0.735161	0.000451
	85.5098	0.349147	4.3e-05		85.5125	0.72503	0.000441
	85.5606	0.335584	4.2e-05		85.5625	0.72129	0.00043
	85.6109	0.325451	4.1e-05		85.6128	0.728393	0.00042
	85.6612	0.319824	4e-05		85.6631	0.735826	0.00041
	85.711	0.31828	4e-05		85.7133	0.752671	0.0004
	85.7607	0.318078	3.9e-05		85.7637	0.760771	0.00039
	85.8108	0.316544	3.8e-05		85.8142	0.762711	0.000381
	85.8608	0.311318	3.7e-05		85.8646	0.752409	0.000372
	85.911	0.300939	3.6e-05		85.9147	0.742302	0.000363
	85.9611	0.29363	3.6e-05		85.9646	0.738352	0.000355
	86.0115	0.284996	3.5e-05		86.0144	0.734909	0.000346
	86.0618	0.281653	3.4e-05		86.0642	0.741672	0.000338
	86.112	0.278816	3.3e-05		86.1143	0.743013	0.00033
	86.1625	0.272745	3.3e-05		86.1643	0.751056	0.000322
	86.2122	0.260921	3.2e-05		86.2141	0.752222	0.000315
	86.262	0.25611	3.1e-05		86.2638	0.757638	0.000307
	86.3117	0.246883	3.1e-05		86.3137	0.761344	0.0003
	86.3619	0.242854	3e-05		86.3641	0.751242	0.000293
	86.412	0.250638	3e-05		86.4141	0.756122	0.000286
	86.4619	0.242707	2.9e-05		86.464	0.752257	0.000279
	86.5121	0.232188	2.8e-05		86.5139	0.745275	0.000273
	86.5622	0.222523	2.8e-05		86.5635	0.745456	0.000266
	86.6125	0.212391	2.7e-05		86.6133	0.736203	0.00026
	86.6631	0.205175	2.7e-05		86.6634	0.732411	0.000254
	86.7137	0.211098	2.6e-05		86.7134	0.738056	0.000248
	86.7641	0.211115	2.6e-05		86.7637	0.737658	0.000242
	86.8147	0.211582	2.5e-05		86.8147	0.741922	0.000236
	86.8651	0.213101	2.4e-05		86.8656	0.742652	0.00023
	86.9153	0.21413	2.4e-05		86.9163	0.744371	0.000225
	86.9654	0.213381	2.3e-05		86.9672	0.751816	0.000219
	87.0154	0.215886	2.3e-05		87.0177	0.756962	0.000214
	87.0651	0.219272	2.3e-05		87.0679	0.76375	0.000209
	87.115	0.221681	2.2e-05		87.1183	0.766176	0.000204
	87.165	0.225243	2.2e-05		87.1683	0.762829	0.000199
	87.2157	0.225223	2.1e-05		87.2183	0.762962	0.000195
	87.2663	0.231474	2.1e-05		87.2684	0.766446	0.00019
	87.3169	0.22973	2e-05		87.3176	0.76385	0.000186
	87.3676	0.229655	2e-05		87.3674	0.770251	0.000181
	87.4174	0.236047	1.9e-05		87.417	0.771031	0.000177
	87.4676	0.236591	1.9e-05		87.4669	0.763107	0.000173
	87.5176	0.239623	1.9e-05		87.5173	0.761044	0.000169
	87.5672	0.245041	1.8e-05		87.5675	0.756842	0.000165
	87.6173	0.243803	1.8e-05		87.6178	0.756754	0.000161
	87.6679	0.236926	1.8e-05		87.6676	0.753925	0.000157
	87.7184	0.238775	1.7e-05		87.718	0.760748	0.000153
	87.7691	0.242536	1.7e-05		87.7682	0.765747	0.00015
	87.8199	0.245859	1.7e-05		87.8185	0.766635	0.000146
	87.8701	0.254771	1.6e-05		87.8694	0.777395	0.000143
	87.9201	0.260836	1.6e-05		87.9193	0.779577	0.000139
	87.97	0.263341	1.6e-05		87.9699	0.776796	0.000136
	88.0197	0.264106	1.5e-05		88.0204	0.777777	0.000133
	88.069	0.265674	1.5e-05		88.0703	0.778161	0.00013
	88.1186	0.263224	1.5e-05		88.1209	0.776841	0.000127
	88.1686	0.255662	1.4e-05		88.1707	0.774413	0.000124
	88.2186	0.245791	1.4e-05		88.2208	0.772134	0.000121
	88.2687	0.241996	1.4e-05		88.2713	0.772579	0.000118
	88.3187	0.22987	1.3e-05		88.3219	0.774738	0.000115
	88.3687	0.232247	1.3e-05		88.3728	0.779918	0.000113
	88.4185	0.234313	1.3e-05		88.4235	0.782188	0.00011
	88.4685	0.227772	1.3e-05		88.4745	0.78536	0.000107
	88.5186	0.225646	1.2e-05		88.5252	0.783716	0.000105
	88.5686	0.218761	1.2e-05		88.5754	0.784222	0.000102
	88.6191	0.208537	1.2e-05		88.6255	0.784389	0.0001
	88.6694	0.198161	1.2e-05		88.675	0.773799	9.8e-05
	88.7196	0.192246	1.1e-05		88.7244	0.772379	9.5e-05
	88.7695	0.182366	1.1e-05		88.774	0.772934	9.3e-05
	88.819	0.182623	1.1e-05		88.8241	0.776055	9.1e-05
	88.8689	0.179762	1.1e-05		88.8746	0.781068	8.9e-05
	88.9189	0.179273	1.1e-05		88.9248	0.777277	8.7e-05
	88.9697	0.18005	1e-05		88.9755	0.773917	8.5e-05
	89.0206	0.176253	1e-05		89.0254	0.764838	8.3e-05
	89.0708	0.174936	1e-05		89.0747	0.761618	8.1e-05
	89.1212	0.169625	1e-05		89.1245	0.761996	7.9e-05
	89.1709	0.162812	9e-06		89.1738	0.760434	7.7e-05
	89.2208	0.149475	9e-06		89.2235	0.75659	7.5e-05
	89.271	0.13525	9e-06		89.2735	0.747051	7.4e-05
	89.3209	0.125322	9e-06		89.3231	0.741301	7.2e-05
	89.3704	0.115726	9e-06		89.3732	0.733753	7e-05
	89.4197	0.10982	9e-06		89.4227	0.732536	6.9e-05
	89.4687	0.109659	8e-06		89.472	0.730735	6.7e-05
	89.5179	0.110416	8e-06		89.5216	0.728894	6.5e-05
	89.5676	0.111844	8e-06		89.5714	0.735522	6.4e-05
	89.617	0.116025	8e-06		89.6215	0.73592	6.2e-05
	89.6666	0.113334	8e-06		89.6717	0.739033	6.1e-05
	89.7165	0.106037	8e-06		89.7218	0.737562	6e-05
	89.766	0.095496	7e-06		89.7712	0.730407	5.8e-05
	89.8161	0.087987	7e-06		89.8211	0.728695	5.7e-05
	89.8661	0.08402	7e-06		89.8707	0.723569	5.6e-05
	89.9157	0.077408	7e-06		89.9206	0.725108	5.4e-05
	89.9659	0.078205	7e-06		89.9708	0.730512	5.3e-05
	90.0163	0.071059	7e-06		90.0211	0.729151	5.2e-05
	90.0667	0.062571	7e-06		90.0723	0.734752	5.1e-05
	90.1171	0.0551	6e-06		90.123	0.732637	4.9e-05
	90.1673	0.044289	6e-06		90.1732	0.719428	4.8e-05
	90.2173	0.035762	6e-06		90.223	0.707731	4.7e-05
	90.2675	0.026273	6e-06		90.272	0.697918	4.6e-05
	90.3181	0.015447	6e-06		90.3209	0.685153	4.5e-05
	90.3684	0.006646	6e-06		90.3704	0.675755	4.4e-05
	90.4182	-0.001766	6e-06		90.4198	0.672342	4.3e-05
	90.4685	-0.009327	6e-06		90.4697	0.662069	4.2e-05
	90.5185	-0.009528	5e-06		90.5203	0.654753	4.1e-05
	90.5687	-0.011715	5e-06		90.5705	0.651629	4e-05
	90.6193	-0.01052	5e-06		90.6213	0.645611	3.9e-05
	90.6691	-0.004665	5e-06		90.6721	0.640803	3.8e-05
	90.7191	0.000252	5e-06		90.7223	0.640146	3.7e-05
	90.7688	-0.000597	5e-06		90.7728	0.633364	3.6e-05
	90.8187	-0.002698	5e-06		90.8223	0.635167	3.6e-05
	90.8688	-0.001544	5e-06		90.8718	0.635573	3.5e-05
	90.919	-0.004438	5e-06		90.9218	0.636077	3.4e-05
	90.9688	0.003386	5e-06		90.9716	0.644859	3.3e-05
	91.0187	0.009054	4e-06		91.0221	0.645308	3.2e-05
	91.0686	0.012003	4e-06		91.0724	0.651728	3.2e-05
	91.1184	0.019428	4e-06		91.122	0.657726	3.1e-05
	91.1688	0.016251	4e-06		91.1718	0.65957	3e-05
	91.2188	0.0177	4e-06		91.2212	0.666045	3e-05
	91.269	0.015903	4e-06		91.2704	0.66794	2.9e-05
	91.3193	0.013254	4e-06		91.3203	0.670316	2.8e-05
	91.3697	0.009438	4e-06		91.3697	0.666062	2.8e-05
	91.4198	0.003611	4e-06		91.4197	0.658671	2.7e-05
	91.4696	-0.0024	4e-06		91.4694	0.646629	2.6e-05
	91.5192	-0.004929	4e-06		91.5191	0.632073	2.6e-05
	91.5684	-0.001117	4e-06		91.5695	0.619444	2.5e-05
	91.6184	0.001359	4e-06		91.6191	0.606221	2.5e-05
	91.6683	-0.000131	3e-06		91.6696	0.591708	2.4e-05
	91.7183	-0.01004	3e-06		91.7199	0.580939	2.3e-05
	91.7684	-0.024996	3e-06		91.7703	0.569271	2.3e-05
	91.8181	-0.03588	3e-06		91.8212	0.554757	2.2e-05
	91.8679	-0.045003	3e-06		91.8714	0.54886	2.2e-05
	91.9179	-0.053633	3e-06		91.9216	0.538074	2.1e-05
	91.9683	-0.055104	3e-06		91.9717	0.531718	2.1e-05
	92.0186	-0.068022	3e-06		92.0216	0.526545	2e-05
	92.0693	-0.082638	3e-06		92.0721	0.51501	2e-05
	92.1197	-0.096466	3e-06		92.1222	0.505357	1.9e-05
	92.1699	-0.111453	3e-06		92.1718	0.495021	1.9e-05
	92.2202	-0.12174	3e-06		92.2212	0.487492	1.9e-05
	92.2701	-0.128079	3e-06		92.271	0.48448	1.8e-05
	92.3199	-0.137304	3e-06		92.3212	0.476348	1.8e-05
	92.3694	-0.144456	3e-06		92.371	0.476648	1.7e-05
	92.4189	-0.154589	3e-06		92.4218	0.465288	1.7e-05
	92.4691	-0.171227	2e-06		92.4718	0.451609	1.7e-05
	92.5191	-0.176181	2e-06		92.5219	0.439854	1.6e-05
	92.5691	-0.1843	2e-06		92.572	0.426177	1.6e-05
	92.619	-0.183443	2e-06		92.6222	0.421052	1.5e-05
	92.6681	-0.180344	2e-06		92.6719	0.416805	1.5e-05
	92.7176	-0.185551	2e-06		92.7218	0.416673	1.5e-05
	92.7671	-0.187632	2e-06		92.7722	0.412715	1.4e-05
	92.8167	-0.195459	2e-06		92.8221	0.41112	1.4e-05
	92.867	-0.196128	2e-06		92.8729	0.413515	1.4e-05
	92.9172	-0.196185	2e-06		92.9235	0.413064	1.3e-05
	92.9676	-0.198812	2e-06		92.9737	0.419368	1.3e-05
	93.0184	-0.200281	2e-06		93.024	0.423523	1.3e-05
	93.0687	-0.19391	2e-06		93.0736	0.428364	1.2e-05
	93.1196	-0.188855	2e-06		93.1237	0.442492	1.2e-05
	93.1705	-0.183797	2e-06		93.1735	0.449307	1.2e-05
	93.221	-0.178919	2e-06		93.2236	0.458875	1.2e-05
	93.2721	-0.18899	2e-06		93.2741	0.460677	1.1e-05
	93.3222	-0.192355	2e-06		93.324	0.455619	1.1e-05
	93.3729	-0.196985	2e-06		93.374	0.454108	1.1e-05
	93.4236	-0.205102	2e-06		93.4239	0.448962	1.1e-05
	93.4738	-0.20324	2e-06		93.4732	0.44797	1e-05
	93.5242	-0.207251	2e-06		93.5229	0.44967	1e-05
	93.574	-0.207386	2e-06		93.5732	0.453666	1e-05
	93.6229	-0.202605	2e-06		93.6236	0.454508	1e-05
	93.6721	-0.200595	2e-06		93.6742	0.459913	9e-06
	93.7215	-0.198466	2e-06		93.7247	0.46283	9e-06
	93.7709	-0.196896	1e-06		93.775	0.458055	9e-06
	93.8208	-0.190472	1e-06		93.8254	0.458104	9e-06
	93.8709	-0.182346	1e-06		93.8753	0.458607	9e-06
	93.9206	-0.174781	1e-06		93.9252	0.457492	8e-06
	93.9713	-0.163813	1e-06		93.9752	0.461454	8e-06
	94.0223	-0.161588	1e-06		94.0246	0.462033	8e-06
	94.0729	-0.163191	1e-06		94.0748	0.45806	8e-06
	94.1235	-0.161486	1e-06		94.1248	0.451338	8e-06
	94.1726	-0.162846	1e-06		94.1743	0.437468	8e-06
	94.2214	-0.158257	1e-06		94.2242	0.432788	7e-06
	94.271	-0.156019	1e-06		94.2739	0.430131	7e-06
	94.3209	-0.155639	1e-06		94.3232	0.42795	7e-06
	94.3717	-0.159383	1e-06		94.3729	0.433874	7e-06
	94.4225	-0.164971	1e-06		94.4228	0.428777	7e-06
	94.4727	-0.170878	1e-06		94.4725	0.419148	7e-06
	94.523	-0.170473	1e-06		94.5226	0.415709	6e-06
	94.5727	-0.163279	1e-06		94.5728	0.412567	6e-06
	94.6223	-0.157652	1e-06		94.6228	0.408308	6e-06
	94.6722	-0.149098	1e-06		94.6733	0.410303	6e-06
	94.7224	-0.139831	1e-06		94.7238	0.412559	6e-06
	94.7729	-0.138348	1e-06		94.7738	0.409007	6e-06
	94.8242	-0.136742	1e-06		94.8236	0.411933	6e-06
	94.8747	-0.128136	1e-06		94.8729	0.420937	5e-06
	94.9252	-0.126088	1e-06		94.9226	0.421159	5e-06
	94.9751	-0.118136	1e-06		94.9729	0.421795	5e-06
	95.0245	-0.111204	1e-06		95.0232	0.420002	5e-06
	95.0736	-0.108132	1e-06		95.0733	0.418391	5e-06
	95.1227	-0.105774	1e-06		95.1233	0.418773	5e-06
	95.1718	-0.101584	1e-06		95.1733	0.419564	5e-06
	95.2209	-0.093415	1e-06		95.2231	0.431663	5e-06
	95.2714	-0.08686	1e-06		95.2734	0.434059	5e-06
	95.3213	-0.077082	1e-06		95.3232	0.436079	4e-06
	95.372	-0.074937	1e-06		95.3732	0.447685	4e-06
	95.4232	-0.07302	1e-06		95.423	0.453115	4e-06
	95.4731	-0.075656	1e-06		95.4728	0.466482	4e-06
	95.5232	-0.07756	1e-06		95.5223	0.487323	4e-06
	95.5732	-0.080821	1e-06		95.5715	0.505706	4e-06
	95.6221	-0.085924	1e-06		95.6211	0.523933	4e-06
	95.6721	-0.084077	1e-06		95.6709	0.544304	4e-06
	95.722	-0.084034	1e-06		95.721	0.562519	4e-06
	95.7719	-0.082363	1e-06		95.7711	0.581643	4e-06
	95.8221	-0.081244	1e-06		95.8211	0.597963	4e-06
	95.872	-0.082536	1e-06		95.8708	0.605499	3e-06
	95.9219	-0.073212	1e-06		95.921	0.613206	3e-06
	95.9719	-0.058604	1e-06		95.9707	0.62458	3e-06
	96.0216	-0.044973	1e-06		96.0206	0.630712	3e-06
	96.0713	-0.021859	1e-06		96.0705	0.646385	3e-06
	96.121	-0.001589	1e-06		96.1201	0.663607	3e-06
	96.1704	0.021959	1e-06		96.1702	0.674422	3e-06
	96.2205	0.047505	1e-06		96.2201	0.690401	3e-06
	96.2705	0.070938	1e-06		96.2701	0.700832	3e-06
	96.3203	0.093879	1e-06		96.32	0.711196	3e-06
	96.3699	0.123202	1e-06		96.3699	0.727866	3e-06
	96.4197	0.152409	1e-06		96.4198	0.742488	3e-06
	96.4697	0.174305	1e-06		96.4696	0.756478	3e-06
	96.5207	0.194008	1e-06		96.5197	0.769172	3e-06
	96.5718	0.207496	0		96.5696	0.774586	3e-06
	96.6225	0.223365	0		96.6202	0.780412	2e-06
	96.6729	0.242739	0		96.6715	0.787866	2e-06
	96.7234	0.2627	0		96.7221	0.793421	2e-06
	96.7739	0.276028	0		96.7727	0.790333	2e-06
	96.8245	0.288237	0		96.8226	0.790593	2e-06
	96.8746	0.296956	0		96.8723	0.791672	2e-06
	96.9243	0.302095	0		96.9221	0.787892	2e-06
	96.9741	0.308751	0		96.972	0.793684	2e-06
	97.0239	0.308848	0		97.0218	0.791939	2e-06
	97.0741	0.303357	0		97.0718	0.784183	2e-06
	97.1238	0.295784	0		97.1218	0.775203	2e-06
	97.1739	0.277588	0		97.1721	0.75174	2e-06
	97.2238	0.261336	0		97.2216	0.72471	2e-06
	97.274	0.245111	0		97.2712	0.697318	2e-06
	97.3243	0.230883	0		97.321	0.673631	2e-06
	97.3745	0.222132	0		97.3708	0.656522	2e-06
	97.4249	0.213539	0		97.4208	0.642181	2e-06
	97.4748	0.207567	0		97.4702	0.625021	2e-06
	97.5247	0.200802	0		97.5201	0.603629	2e-06
	97.5744	0.194337	0		97.5696	0.584634	2e-06
	97.624	0.187956	0		97.6195	0.572134	2e-06
	97.674	0.178432	0		97.6699	0.562757	2e-06
	97.7237	0.17047	0		97.7193	0.555374	2e-06
	97.7727	0.171016	0		97.7688	0.553308	1e-06
	97.8214	0.169003	0		97.8185	0.543585	1e-06
	97.8701	0.169768	0		97.8678	0.532683	1e-06
	97.9194	0.167319	0		97.9176	0.516894	1e-06
	97.9702	0.161352	0		97.9674	0.500443	1e-06
	98.0209	0.156234	0		98.0169	0.487497	1e-06
	98.0709	0.158067	0		98.0668	0.478108	1e-06
	98.1212	0.160149	0		98.1168	0.474447	1e-06
	98.1703	0.153458	0		98.1666	0.466395	1e-06
	98.2194	0.152701	0		98.2167	0.458659	1e-06
	98.2692	0.142025	0		98.2668	0.444277	1e-06
	98.3191	0.131133	0		98.317	0.424307	1e-06
	98.3695	0.125401	0		98.3671	0.404413	1e-06
	98.4196	0.121631	0		98.4177	0.387061	1e-06
	98.4694	0.123285	0		98.4689	0.372459	1e-06
	98.5187	0.121152	0		98.5201	0.369638	1e-06
	98.5677	0.118619	0		98.5715	0.359143	1e-06
	98.6177	0.117423	0		98.6228	0.344745	1e-06
	98.6679	0.113326	0		98.6732	0.332405	1e-06
	98.7184	0.117412	0		98.7235	0.313585	1e-06
	98.7699	0.116778	0		98.7735	0.297598	1e-06
	98.821	0.108459	0		98.8225	0.290407	1e-06
	98.8721	0.095379	0		98.872	0.280968	1e-06
	98.9231	0.081739	0		98.9213	0.25755	1e-06
	98.9733	0.072245	0		98.9712	0.235392	1e-06
	99.0223	0.069843	0		99.0209	0.214451	1e-06
	99.0716	0.067502	0		99.0709	0.190386	1e-06
	99.1215	0.062839	0		99.1214	0.187477	1e-06
	99.1712	0.054987	0		99.1715	0.18142	1e-06
	99.2217	0.04509	0		99.2218	0.163175	1e-06
	99.2717	0.044402	0		99.2716	0.147922	1e-06
	99.3213	0.045735	0		99.3213	0.129832	1e-06
	99.371	0.049357	0		99.3712	0.116958	1e-06
	99.4209	0.044861	0		99.4209	0.106173	1e-06
	99.4716	0.035638	0		99.4712	0.096066	1e-06
	99.5219	0.022597	0		99.521	0.082306	1e-06
	99.5723	0.015048	0		99.5709	0.071804	1e-06
	99.6223	0.016507	0		99.6208	0.061401	1e-06
	99.6721	0.012871	0		99.6705	0.053411	1e-06
	99.7218	0.015957	0		99.7203	0.043859	1e-06
	99.7712	0.011986	0		99.7698	0.032984	1e-06
	99.8212	0.007851	0		99.8199	0.022664	1e-06
	99.871	0.002758	0		99.8699	0.007323	1e-06

## Sheet: Figure 2
	R.Time(min)	0	0.0003	0.0005	0.001	0.0025	0.005		R.Time(min)	0	0.0003	0.0005	0.001	0.0025	0.005
	0	0	0	0	0	0	0		0	0	50000	100000	150000	200000	250000
	0.01067	0	0	0	0	0	0		0.01067	0	50000	100000		200000	250000
	0.02133	0	0	-39	0	0	0		0.02133	0	50000	99961	150000	200000	250000
	0.032	-37	-18	-84	-48	9	8		0.032	-37	49982	99916	149952	200009	250008
	0.04267	-84	-41	-140	-75	-41	-43		0.04267	-84	49959	99860	149925	199959	249957
	0.05333	-119	-65	-155	-108	-95	-76		0.05333	-119	49935	99845	149892	199905	249924
	0.064	-182	-121	-213	-145	-106	-136		0.064	-182	49879	99787	149855	199894	249864
	0.07467	-222	-174	-267	-183	-208	-162		0.07467	-222	49826	99733	149817	199792	249838
	0.08533	-232	-176	-297	-203	-261	-210		0.08533	-232	49824	99703	149797	199739	249790
	0.096	-287	-234	-319	-239	-335	-237		0.096	-287	49766	99681	149761	199665	249763
	0.10667	-331	-245	-288	-262	-328	-259		0.10667	-331	49755	99712	149738	199672	249741
	0.11733	-365	-245	-314	-274	-347	-314		0.11733	-365	49755	99686	149726	199653	249686
	0.128	-341	-261	-347	-302	-348	-315		0.128	-341	49739	99653	149698	199652	249685
	0.13867	-545	-506	-531	-547	-601	-540		0.13867	-545	49494	99469	149453	199399	249460
	0.14933	-1329	-1427	-1389	-1493	-1719	-1489		0.14933	-1329	48573	98611	148507	198281	248511
	0.16	-2432	-2766	-2666	-2850	-3240	-2890		0.16	-2432	47234	97334	147150	196760	247110
	0.17067	-3245	-3620	-3605	-3742	-4134	-3764		0.17067	-3245	46380	96395	146258	195866	246236
	0.18133	-3716	-3946	-4077	-4147	-4441	-4068		0.18133	-3716	46054	95923	145853	195559	245932
	0.192	-3873	-4022	-4266	-4238	-4474	-4099		0.192	-3873	45978	95734	145762	195526	245901
	0.20267	-3893	-3972	-4286	-4211	-4309	-4029		0.20267	-3893	46028	95714	145789	195691	245971
	0.21333	-3836	-3871	-4213	-4151	-4167	-3984		0.21333	-3836	46129	95787	145849	195833	246016
	0.224	-3696	-3741	-3955	-3878	-3896	-3787		0.224	-3696	46259	96045	146122	196104	246213
	0.23467	-3465	-3539	-3689	-3650	-3677	-3563		0.23467	-3465	46461	96311	146350	196323	246437
	0.24533	-3202	-3316	-3470	-3392	-3408	-3269		0.24533	-3202	46684	96530	146608	196592	246731
	0.256	-3020	-3087	-3263	-3217	-3124	-3075		0.256	-3020	46913	96737	146783	196876	246925
	0.26667	-2772	-2844	-2970	-2918	-2839	-2819		0.26667	-2772	47156	97030	147082	197161	247181
	0.27733	-2491	-2508	-2595	-2565	-2543	-2494		0.27733	-2491	47492	97405	147435	197457	247506
	0.288	-2362	-2391	-2464	-2462	-2450	-2331		0.288	-2362	47609	97536	147538	197550	247669
	0.29867	-2345	-2339	-2425	-2356	-2384	-2260		0.29867	-2345	47661	97575	147644	197616	247740
	0.30933	-2263	-2201	-2300	-2223	-2226	-2154		0.30933	-2263	47799	97700	147777	197774	247846
	0.32	-2189	-2128	-2235	-2142	-2115	-2060		0.32	-2189	47872	97765	147858	197885	247940
	0.33067	-2135	-2073	-2190	-2107	-2060	-2020		0.33067	-2135	47927	97810	147893	197940	247980
	0.34133	-2095	-1992	-2064	-2047	-2042	-1926		0.34133	-2095	48008	97936	147953	197958	248074
	0.352	-2023	-1929	-2007	-2004	-1953	-1853		0.352	-2023	48071	97993	147996	198047	248147
	0.36267	-1913	-1816	-1901	-1881	-1860	-1749		0.36267	-1913	48184	98099	148119	198140	248251
	0.37333	-1836	-1753	-1835	-1756	-1820	-1724		0.37333	-1836	48247	98165	148244	198180	248276
	0.384	-1852	-1739	-1806	-1713	-1768	-1710		0.384	-1852	48261	98194	148287	198232	248290
	0.39467	-1828	-1728	-1819	-1727	-1812	-1733		0.39467	-1828	48272	98181	148273	198188	248267
	0.40533	-1748	-1650	-1744	-1657	-1740	-1646		0.40533	-1748	48350	98256	148343	198260	248354
	0.416	-1654	-1577	-1679	-1570	-1642	-1560		0.416	-1654	48423	98321	148430	198358	248440
	0.42667	-1621	-1551	-1633	-1533	-1561	-1484		0.42667	-1621	48449	98367	148467	198439	248516
	0.43733	-1624	-1559	-1601	-1535	-1560	-1469		0.43733	-1624	48441	98399	148465	198440	248531
	0.448	-1646	-1601	-1603	-1560	-1598	-1515		0.448	-1646	48399	98397	148440	198402	248485
	0.45867	-1617	-1576	-1574	-1532	-1582	-1503		0.45867	-1617	48424	98426	148468	198418	248497
	0.46933	-1557	-1499	-1545	-1463	-1540	-1460		0.46933	-1557	48501	98455	148537	198460	248540
	0.48	-1542	-1477	-1542	-1448	-1501	-1442		0.48	-1542	48523	98458	148552	198499	248558
	0.49067	-1512	-1445	-1511	-1368	-1453	-1430		0.49067	-1512	48555	98489	148632	198547	248570
	0.50133	-1505	-1427	-1509	-1359	-1474	-1412		0.50133	-1505	48573	98491	148641	198526	248588
	0.512	-1500	-1414	-1502	-1381	-1463	-1406		0.512	-1500	48586	98498	148619	198537	248594
	0.52267	-1503	-1412	-1508	-1407	-1435	-1365		0.52267	-1503	48588	98492	148593	198565	248635
	0.53333	-1470	-1401	-1450	-1371	-1404	-1339		0.53333	-1470	48599	98550	148629	198596	248661
	0.544	-1459	-1405	-1435	-1387	-1440	-1371		0.544	-1459	48595	98565	148613	198560	248629
	0.55467	-1457	-1377	-1436	-1406	-1412	-1390		0.55467	-1457	48623	98564	148594	198588	248610
	0.56533	-1473	-1369	-1433	-1423	-1428	-1399		0.56533	-1473	48631	98567	148577	198572	248601
	0.576	-1424	-1312	-1380	-1368	-1409	-1358		0.576	-1424	48688	98620	148632	198591	248642
	0.58667	-1429	-1325	-1379	-1326	-1400	-1340		0.58667	-1429	48675	98621	148674	198600	248660
	0.59733	-1433	-1311	-1401	-1351	-1392	-1338		0.59733	-1433	48689	98599	148649	198608	248662
	0.608	-1399	-1312	-1374	-1319	-1334	-1336		0.608	-1399	48688	98626	148681	198666	248664
	0.61867	-1374	-1321	-1378	-1316	-1324	-1337		0.61867	-1374	48679	98622	148684	198676	248663
	0.62933	-1367	-1268	-1341	-1297	-1317	-1327		0.62933	-1367	48732	98659	148703	198683	248673
	0.64	-1316	-1236	-1294	-1268	-1309	-1291		0.64	-1316	48764	98706	148732	198691	248709
	0.65067	-1338	-1295	-1335	-1273	-1333	-1332		0.65067	-1338	48705	98665	148727	198667	248668
	0.66133	-1339	-1288	-1319	-1268	-1318	-1300		0.66133	-1339	48712	98681	148732	198682	248700
	0.672	-1347	-1267	-1320	-1283	-1317	-1276		0.672	-1347	48733	98680	148717	198683	248724
	0.68267	-1349	-1228	-1301	-1274	-1301	-1264		0.68267	-1349	48772	98699	148726	198699	248736
	0.69333	-1333	-1198	-1261	-1259	-1286	-1274		0.69333	-1333	48802	98739	148741	198714	248726
	0.704	-1266	-1210	-1242	-1219	-1290	-1262		0.704	-1266	48790	98758	148781	198710	248738
	0.71467	-1258	-1194	-1238	-1197	-1301	-1237		0.71467	-1258	48806	98762	148803	198699	248763
	0.72533	-1281	-1176	-1203	-1205	-1254	-1218		0.72533	-1281	48824	98797	148795	198746	248782
	0.736	-1302	-1176	-1208	-1230	-1241	-1223		0.736	-1302	48824	98792	148770	198759	248777
	0.74667	-1297	-1185	-1216	-1218	-1242	-1209		0.74667	-1297	48815	98784	148782	198758	248791
	0.75733	-1298	-1210	-1244	-1251	-1253	-1266		0.75733	-1298	48790	98756	148749	198747	248734
	0.768	-1283	-1194	-1274	-1270	-1289	-1278		0.768	-1283	48806	98726	148730	198711	248722
	0.77867	-1267	-1180	-1265	-1232	-1288	-1252		0.77867	-1267	48820	98735	148768	198712	248748
	0.78933	-1266	-1158	-1255	-1201	-1280	-1215		0.78933	-1266	48842	98745	148799	198720	248785
	0.8	-1219	-1159	-1201	-1165	-1229	-1218		0.8	-1219	48841	98799	148835	198771	248782
	0.81067	-1189	-1130	-1186	-1124	-1220	-1170		0.81067	-1189	48870	98814	148876	198780	248830
	0.82133	-1193	-1133	-1205	-1136	-1242	-1150		0.82133	-1193	48867	98795	148864	198758	248850
	0.832	-1236	-1164	-1231	-1151	-1255	-1180		0.832	-1236	48836	98769	148849	198745	248820
	0.84267	-1241	-1162	-1248	-1179	-1246	-1216		0.84267	-1241	48838	98752	148821	198754	248784
	0.85333	-1232	-1131	-1252	-1185	-1242	-1204		0.85333	-1232	48869	98748	148815	198758	248796
	0.864	-1212	-1122	-1218	-1177	-1216	-1208		0.864	-1212	48878	98782	148823	198784	248792
	0.87467	-1252	-1133	-1203	-1162	-1214	-1196		0.87467	-1252	48867	98797	148838	198786	248804
	0.88533	-1217	-1084	-1181	-1148	-1179	-1151		0.88533	-1217	48916	98819	148852	198821	248849
	0.896	-1190	-1090	-1162	-1124	-1167	-1127		0.896	-1190	48910	98838	148876	198833	248873
	0.90667	-1203	-1106	-1170	-1124	-1184	-1160		0.90667	-1203	48894	98830	148876	198816	248840
	0.91733	-1177	-1094	-1195	-1111	-1177	-1158		0.91733	-1177	48906	98805	148889	198823	248842
	0.928	-1174	-1098	-1182	-1115	-1193	-1189		0.928	-1174	48902	98818	148885	198807	248811
	0.93867	-1207	-1110	-1174	-1136	-1201	-1193		0.93867	-1207	48890	98826	148864	198799	248807
	0.94933	-1204	-1096	-1191	-1123	-1223	-1205		0.94933	-1204	48904	98809	148877	198777	248795
	0.96	-1228	-1125	-1202	-1132	-1231	-1200		0.96	-1228	48875	98798	148868	198769	248800
	0.97067	-1174	-1097	-1139	-1104	-1185	-1158		0.97067	-1174	48903	98861	148896	198815	248842
	0.98133	-1140	-1055	-1097	-1089	-1145	-1111		0.98133	-1140	48945	98903	148911	198855	248889
	0.992	-1131	-1047	-1102	-1090	-1159	-1111		0.992	-1131	48953	98898	148910	198841	248889
	1.00267	-1143	-1074	-1143	-1102	-1180	-1126		1.00267	-1143	48926	98857	148898	198820	248874
	1.01333	-1166	-1069	-1139	-1089	-1167	-1143		1.01333	-1166	48931	98861	148911	198833	248857
	1.024	-1159	-1046	-1141	-1068	-1150	-1115		1.024	-1159	48954	98859	148932	198850	248885
	1.03467	-1170	-1051	-1139	-1066	-1147	-1121		1.03467	-1170	48949	98861	148934	198853	248879
	1.04533	-1158	-1042	-1132	-1074	-1144	-1129		1.04533	-1158	48958	98868	148926	198856	248871
	1.056	-1110	-1015	-1086	-1042	-1113	-1067		1.056	-1110	48985	98914	148958	198887	248933
	1.06667	-1096	-980	-1069	-1027	-1081	-1038		1.06667	-1096	49020	98931	148973	198919	248962
	1.07733	-1118	-998	-1089	-1026	-1090	-1085		1.07733	-1118	49002	98911	148974	198910	248915
	1.088	-1141	-1032	-1103	-1058	-1123	-1120		1.088	-1141	48968	98897	148942	198877	248880
	1.09867	-1118	-1012	-1087	-1060	-1099	-1099		1.09867	-1118	48988	98913	148940	198901	248901
	1.10933	-1135	-1013	-1081	-1078	-1090	-1109		1.10933	-1135	48987	98919	148922	198910	248891
	1.12	-1130	-1021	-1078	-1057	-1112	-1106		1.12	-1130	48979	98922	148943	198888	248894
	1.13067	-1160	-1046	-1098	-1097	-1125	-1141		1.13067	-1160	48954	98902	148903	198875	248859
	1.14133	-1131	-1016	-1094	-1073	-1109	-1104		1.14133	-1131	48984	98906	148927	198891	248896
	1.152	-1131	-991	-1073	-1042	-1104	-1085		1.152	-1131	49009	98927	148958	198896	248915
	1.16267	-1126	-1001	-1059	-1043	-1106	-1089		1.16267	-1126	48999	98941	148957	198894	248911
	1.17333	-1129	-1023	-1067	-1053	-1113	-1085		1.17333	-1129	48977	98933	148947	198887	248915
	1.184	-1126	-1018	-1076	-1054	-1111	-1092		1.184	-1126	48982	98924	148946	198889	248908
	1.19467	-1125	-997	-1087	-1030	-1107	-1104		1.19467	-1125	49003	98913	148970	198893	248896
	1.20533	-1117	-988	-1059	-1040	-1100	-1107		1.20533	-1117	49012	98941	148960	198900	248893
	1.216	-1099	-1007	-1055	-1036	-1082	-1107		1.216	-1099	48993	98945	148964	198918	248893
	1.22667	-1108	-1015	-1080	-1072	-1071	-1097		1.22667	-1108	48985	98920	148928	198929	248903
	1.23733	-1108	-1039	-1078	-1084	-1097	-1112		1.23733	-1108	48961	98922	148916	198903	248888
	1.248	-1092	-1030	-1055	-1066	-1105	-1131		1.248	-1092	48970	98945	148934	198895	248869
	1.25867	-1085	-1024	-1045	-1049	-1103	-1114		1.25867	-1085	48976	98955	148951	198897	248886
	1.26933	-1085	-999	-1051	-1036	-1080	-1079		1.26933	-1085	49001	98949	148964	198920	248921
	1.28	-1105	-1010	-1070	-1049	-1084	-1095		1.28	-1105	48990	98930	148951	198916	248905
	1.29067	-1113	-1014	-1065	-1061	-1098	-1117		1.29067	-1113	48986	98935	148939	198902	248883
	1.30133	-1105	-1018	-1076	-1067	-1125	-1118		1.30133	-1105	48982	98924	148933	198875	248882
	1.312	-1084	-1007	-1082	-1059	-1097	-1105		1.312	-1084	48993	98918	148941	198903	248895
	1.32267	-1098	-1007	-1081	-1040	-1099	-1106		1.32267	-1098	48993	98919	148960	198901	248894
	1.33333	-1081	-1008	-1047	-1019	-1069	-1062		1.33333	-1081	48992	98953	148981	198931	248938
	1.344	-1084	-1011	-1036	-1012	-1068	-1029		1.344	-1084	48989	98964	148988	198932	248971
	1.35467	-1080	-971	-1017	-996	-1065	-1023		1.35467	-1080	49029	98983	149004	198935	248977
	1.36533	-1073	-947	-1028	-994	-1060	-1041		1.36533	-1073	49053	98972	149006	198940	248959
	1.376	-1067	-930	-1029	-997	-1063	-1059		1.376	-1067	49070	98971	149003	198937	248941
	1.38667	-1062	-938	-1030	-975	-1055	-1046		1.38667	-1062	49062	98970	149025	198945	248954
	1.39733	-1083	-937	-1023	-959	-1056	-1036		1.39733	-1083	49063	98977	149041	198944	248964
	1.408	-1062	-925	-1000	-935	-1020	-1008		1.408	-1062	49075	99000	149065	198980	248992
	1.41867	-1043	-932	-992	-932	-1012	-1014		1.41867	-1043	49068	99008	149068	198988	248986
	1.42933	-1046	-938	-999	-949	-1015	-1031		1.42933	-1046	49062	99001	149051	198985	248969
	1.44	-1029	-912	-980	-955	-1036	-1023		1.44	-1029	49088	99020	149045	198964	248977
	1.45067	-1033	-905	-958	-945	-1020	-1006		1.45067	-1033	49095	99042	149055	198980	248994
	1.46133	-1035	-909	-973	-942	-1012	-1022		1.46133	-1035	49091	99027	149058	198988	248978
	1.472	-1041	-900	-967	-939	-998	-1023		1.472	-1041	49100	99033	149061	199002	248977
	1.48267	-1031	-866	-934	-915	-993	-984		1.48267	-1031	49134	99066	149085	199007	249016
	1.49333	-1013	-815	-900	-858	-975	-944		1.49333	-1013	49185	99100	149142	199025	249056
	1.504	-1009	-801	-867	-844	-934	-928		1.504	-1009	49199	99133	149156	199066	249072
	1.51467	-989	-756	-806	-814	-878	-879		1.51467	-989	49244	99194	149186	199122	249121
	1.52533	-998	-694	-755	-765	-850	-839		1.52533	-998	49306	99245	149235	199150	249161
	1.536	-993	-636	-698	-702	-817	-806		1.536	-993	49364	99302	149298	199183	249194
	1.54667	-982	-613	-653	-667	-765	-759		1.54667	-982	49387	99347	149333	199235	249241
	1.55733	-957	-542	-600	-584	-706	-672		1.55733	-957	49458	99400	149416	199294	249328
	1.568	-965	-453	-519	-492	-633	-575		1.568	-965	49547	99481	149508	199367	249425
	1.57867	-961	-322	-368	-381	-524	-445		1.57867	-961	49678	99632	149619	199476	249555
	1.58933	-962	-207	-239	-261	-392	-345		1.58933	-962	49793	99761	149739	199608	249655
	1.6	-948	-67	-111	-112	-260	-208		1.6	-948	49933	99889	149888	199740	249792
	1.61067	-940	100	32	8	-127	-87		1.61067	-940	50100	100032	150008	199873	249913
	1.62133	-946	264	185	154	16	47		1.62133	-946	50264	100185	150154	200016	250047
	1.632	-926	458	361	325	189	199		1.632	-926	50458	100361	150325	200189	250199
	1.64267	-926	635	515	462	333	346		1.64267	-926	50635	100515	150462	200333	250346
	1.65333	-930	818	663	594	491	513		1.65333	-930	50818	100663	150594	200491	250513
	1.664	-926	997	814	745	624	650		1.664	-926	50997	100814	150745	200624	250650
	1.67467	-895	1171	954	900	784	789		1.67467	-895	51171	100954	150900	200784	250789
	1.68533	-861	1337	1062	1030	906	936		1.68533	-861	51337	101062	151030	200906	250936
	1.696	-834	1487	1185	1147	1018	1053		1.696	-834	51487	101185	151147	201018	251053
	1.70667	-843	1568	1251	1220	1119	1133		1.70667	-843	51568	101251	151220	201119	251133
	1.71733	-825	1632	1292	1276	1196	1206		1.71733	-825	51632	101292	151276	201196	251206
	1.728	-817	1691	1308	1309	1219	1269		1.728	-817	51691	101308	151309	201219	251269
	1.73867	-825	1720	1312	1327	1245	1307		1.73867	-825	51720	101312	151327	201245	251307
	1.74933	-807	1712	1302	1340	1256	1354		1.74933	-807	51712	101302	151340	201256	251354
	1.76	-792	1688	1275	1332	1273	1421		1.76	-792	51688	101275	151332	201273	251421
	1.77067	-773	1663	1253	1320	1312	1483		1.77067	-773	51663	101253	151320	201312	251483
	1.78133	-739	1647	1248	1323	1345	1566		1.78133	-739	51647	101248	151323	201345	251566
	1.792	-726	1605	1221	1302	1340	1623		1.792	-726	51605	101221	151302	201340	251623
	1.80267	-733	1531	1169	1298	1329	1673		1.80267	-733	51531	101169	151298	201329	251673
	1.81333	-725	1443	1100	1256	1306	1681		1.81333	-725	51443	101100	151256	201306	251681
	1.824	-702	1372	1065	1218	1314	1715		1.824	-702	51372	101065	151218	201314	251715
	1.83467	-702	1319	1025	1194	1329	1740		1.83467	-702	51319	101025	151194	201329	251740
	1.84533	-691	1245	982	1175	1348	1768		1.84533	-691	51245	100982	151175	201348	251768
	1.856	-691	1170	949	1187	1367	1780		1.856	-691	51170	100949	151187	201367	251780
	1.86667	-654	1109	953	1164	1372	1802		1.86667	-654	51109	100953	151164	201372	251802
	1.87733	-613	1054	922	1125	1376	1801		1.87733	-613	51054	100922	151125	201376	251801
	1.888	-574	995	908	1051	1372	1812		1.888	-574	50995	100908	151051	201372	251812
	1.89867	-529	930	867	1034	1389	1828		1.89867	-529	50930	100867	151034	201389	251828
	1.90933	-488	875	814	1032	1368	1818		1.90933	-488	50875	100814	151032	201368	251818
	1.92	-452	822	838	1024	1390	1845		1.92	-452	50822	100838	151024	201390	251845
	1.93067	-476	747	812	965	1348	1846		1.93067	-476	50747	100812	150965	201348	251846
	1.94133	-446	697	797	926	1341	1893		1.94133	-446	50697	100797	150926	201341	251893
	1.952	-457	629	739	870	1274	1902		1.952	-457	50629	100739	150870	201274	251902
	1.96267	-443	554	682	789	1188	1916		1.96267	-443	50554	100682	150789	201188	251916
	1.97333	-454	519	605	717	1120	1916		1.97333	-454	50519	100605	150717	201120	251916
	1.984	-440	468	545	669	1004	1888		1.984	-440	50468	100545	150669	201004	251888
	1.99467	-446	381	461	591	902	1841		1.99467	-446	50381	100461	150591	200902	251841
	2.00533	-454	318	386	556	814	1816		2.00533	-454	50318	100386	150556	200814	251816
	2.016	-470	274	307	496	736	1752		2.016	-470	50274	100307	150496	200736	251752
	2.02667	-512	210	238	406	616	1679		2.02667	-512	50210	100238	150406	200616	251679
	2.03733	-514	165	183	358	521	1615		2.03733	-514	50165	100183	150358	200521	251615
	2.048	-547	96	120	248	401	1479		2.048	-547	50096	100120	150248	200401	251479
	2.05867	-551	70	40	165	335	1404		2.05867	-551	50070	100040	150165	200335	251404
	2.06933	-570	7	-31	97	232	1323		2.06933	-570	50007	99969	150097	200232	251323
	2.08	-603	-35	-105	26	143	1177		2.08	-603	49965	99895	150026	200143	251177
	2.09067	-601	-63	-167	8	71	1055		2.09067	-601	49937	99833	150008	200071	251055
	2.10133	-625	-122	-249	-64	-17	953		2.10133	-625	49878	99751	149936	199983	250953
	2.112	-612	-174	-288	-114	-69	840		2.112	-612	49826	99712	149886	199931	250840
	2.12267	-659	-229	-361	-187	-144	714		2.12267	-659	49771	99639	149813	199856	250714
	2.13333	-684	-267	-392	-254	-203	599		2.13333	-684	49733	99608	149746	199797	250599
	2.144	-725	-340	-463	-357	-298	480		2.144	-725	49660	99537	149643	199702	250480
	2.15467	-732	-366	-479	-388	-345	392		2.15467	-732	49634	99521	149612	199655	250392
	2.16533	-752	-393	-502	-424	-397	281		2.16533	-752	49607	99498	149576	199603	250281
	2.176	-752	-434	-534	-442	-436	212		2.176	-752	49566	99466	149558	199564	250212
	2.18667	-762	-466	-564	-480	-465	163		2.18667	-762	49534	99436	149520	199535	250163
	2.19733	-780	-480	-587	-501	-487	66		2.19733	-780	49520	99413	149499	199513	250066
	2.208	-777	-479	-601	-497	-499	8		2.208	-777	49521	99399	149503	199501	250008
	2.21867	-792	-506	-629	-526	-533	-43		2.21867	-792	49494	99371	149474	199467	249957
	2.22933	-834	-556	-679	-568	-562	-101		2.22933	-834	49444	99321	149432	199438	249899
	2.24	-840	-574	-695	-585	-605	-153		2.24	-840	49426	99305	149415	199395	249847
	2.25067	-865	-615	-721	-621	-649	-193		2.25067	-865	49385	99279	149379	199351	249807
	2.26133	-894	-640	-708	-631	-657	-231		2.26133	-894	49360	99292	149369	199343	249769
	2.272	-905	-643	-708	-652	-677	-272		2.272	-905	49357	99292	149348	199323	249728
	2.28267	-889	-656	-724	-658	-691	-331		2.28267	-889	49344	99276	149342	199309	249669
	2.29333	-886	-644	-728	-632	-676	-322		2.29333	-886	49356	99272	149368	199324	249678
	2.304	-887	-638	-737	-635	-677	-338		2.304	-887	49362	99263	149365	199323	249662
	2.31467	-896	-639	-758	-631	-671	-349		2.31467	-896	49361	99242	149369	199329	249651
	2.32533	-903	-666	-783	-656	-711	-386		2.32533	-903	49334	99217	149344	199289	249614
	2.336	-925	-677	-786	-677	-716	-407		2.336	-925	49323	99214	149323	199284	249593
	2.34667	-929	-698	-757	-691	-703	-444		2.34667	-929	49302	99243	149309	199297	249556
	2.35733	-909	-696	-741	-689	-709	-486		2.35733	-909	49304	99259	149311	199291	249514
	2.368	-886	-688	-735	-662	-697	-515		2.368	-886	49312	99265	149338	199303	249485
	2.37867	-887	-670	-755	-681	-719	-544		2.37867	-887	49330	99245	149319	199281	249456
	2.38933	-890	-684	-753	-689	-746	-536		2.38933	-890	49316	99247	149311	199254	249464
	2.4	-914	-699	-756	-706	-758	-551		2.4	-914	49301	99244	149294	199242	249449
	2.41067	-919	-711	-762	-724	-765	-559		2.41067	-919	49289	99238	149276	199235	249441
	2.42133	-912	-724	-768	-714	-753	-577		2.42133	-912	49276	99232	149286	199247	249423
	2.432	-929	-715	-775	-728	-764	-598		2.432	-929	49285	99225	149272	199236	249402
	2.44267	-951	-748	-809	-744	-787	-631		2.44267	-951	49252	99191	149256	199213	249369
	2.45333	-926	-716	-801	-717	-773	-633		2.45333	-926	49284	99199	149283	199227	249367
	2.464	-926	-745	-814	-745	-794	-640		2.464	-926	49255	99186	149255	199206	249360
	2.47467	-945	-775	-833	-786	-819	-687		2.47467	-945	49225	99167	149214	199181	249313
	2.48533	-953	-792	-842	-802	-825	-720		2.48533	-953	49208	99158	149198	199175	249280
	2.496	-975	-807	-864	-817	-851	-758		2.496	-975	49193	99136	149183	199149	249242
	2.50667	-969	-794	-869	-820	-861	-776		2.50667	-969	49206	99131	149180	199139	249224
	2.51733	-948	-783	-870	-823	-846	-780		2.51733	-948	49217	99130	149177	199154	249220
	2.528	-938	-772	-870	-814	-867	-781		2.528	-938	49228	99130	149186	199133	249219
	2.53867	-958	-792	-884	-837	-894	-814		2.53867	-958	49208	99116	149163	199106	249186
	2.54933	-939	-798	-870	-823	-881	-820		2.54933	-939	49202	99130	149177	199119	249180
	2.56	-917	-786	-843	-825	-869	-813		2.56	-917	49214	99157	149175	199131	249187
	2.57067	-950	-785	-860	-820	-875	-808		2.57067	-950	49215	99140	149180	199125	249192
	2.58133	-951	-796	-875	-813	-884	-808		2.58133	-951	49204	99125	149187	199116	249192
	2.592	-970	-804	-891	-846	-916	-830		2.592	-970	49196	99109	149154	199084	249170
	2.60267	-948	-796	-860	-842	-912	-848		2.60267	-948	49204	99140	149158	199088	249152
	2.61333	-958	-789	-866	-819	-902	-839		2.61333	-958	49211	99134	149181	199098	249161
	2.624	-938	-759	-838	-770	-875	-806		2.624	-938	49241	99162	149230	199125	249194
	2.63467	-925	-762	-834	-762	-868	-797		2.63467	-925	49238	99166	149238	199132	249203
	2.64533	-910	-759	-828	-793	-866	-812		2.64533	-910	49241	99172	149207	199134	249188
	2.656	-920	-776	-843	-814	-892	-842		2.656	-920	49224	99157	149186	199108	249158
	2.66667	-908	-779	-858	-811	-906	-840		2.66667	-908	49221	99142	149189	199094	249160
	2.67733	-903	-747	-847	-805	-884	-828		2.67733	-903	49253	99153	149195	199116	249172
	2.688	-918	-767	-858	-818	-892	-827		2.688	-918	49233	99142	149182	199108	249173
	2.69867	-943	-802	-891	-845	-916	-847		2.69867	-943	49198	99109	149155	199084	249153
	2.70933	-955	-824	-893	-836	-927	-863		2.70933	-955	49176	99107	149164	199073	249137
	2.72	-976	-820	-889	-843	-933	-868		2.72	-976	49180	99111	149157	199067	249132
	2.73067	-984	-803	-890	-836	-914	-863		2.73067	-984	49197	99110	149164	199086	249137
	2.74133	-968	-802	-895	-840	-909	-861		2.74133	-968	49198	99105	149160	199091	249139
	2.752	-947	-806	-892	-848	-903	-861		2.752	-947	49194	99108	149152	199097	249139
	2.76267	-937	-770	-869	-830	-888	-846		2.76267	-937	49230	99131	149170	199112	249154
	2.77333	-931	-794	-889	-818	-910	-880		2.77333	-931	49206	99111	149182	199090	249120
	2.784	-961	-801	-868	-839	-926	-879		2.784	-961	49199	99132	149161	199074	249121
	2.79467	-967	-796	-879	-850	-931	-880		2.79467	-967	49204	99121	149150	199069	249120
	2.80533	-949	-786	-873	-857	-913	-883		2.80533	-949	49214	99127	149143	199087	249117
	2.816	-934	-782	-875	-836	-910	-861		2.816	-934	49218	99125	149164	199090	249139
	2.82667	-956	-787	-897	-830	-924	-880		2.82667	-956	49213	99103	149170	199076	249120
	2.83733	-977	-808	-891	-842	-929	-878		2.83733	-977	49192	99109	149158	199071	249122
	2.848	-973	-815	-905	-848	-938	-871		2.848	-973	49185	99095	149152	199062	249129
	2.85867	-950	-800	-902	-847	-956	-872		2.85867	-950	49200	99098	149153	199044	249128
	2.86933	-934	-795	-879	-830	-947	-844		2.86933	-934	49205	99121	149170	199053	249156
	2.88	-918	-762	-855	-820	-917	-818		2.88	-918	49238	99145	149180	199083	249182
	2.89067	-916	-773	-879	-830	-929	-825		2.89067	-916	49227	99121	149170	199071	249175
	2.90133	-919	-784	-884	-827	-920	-846		2.90133	-919	49216	99116	149173	199080	249154
	2.912	-958	-820	-905	-853	-937	-894		2.912	-958	49180	99095	149147	199063	249106
	2.92267	-990	-859	-935	-889	-970	-906		2.92267	-990	49141	99065	149111	199030	249094
	2.93333	-975	-837	-915	-878	-929	-868		2.93333	-975	49163	99085	149122	199071	249132
	2.944	-987	-851	-920	-882	-951	-881		2.944	-987	49149	99080	149118	199049	249119
	2.95467	-966	-825	-914	-861	-939	-878		2.95467	-966	49175	99086	149139	199061	249122
	2.96533	-953	-795	-905	-850	-918	-862		2.96533	-953	49205	99095	149150	199082	249138
	2.976	-955	-819	-907	-851	-913	-883		2.976	-955	49181	99093	149149	199087	249117
	2.98667	-956	-796	-920	-830	-915	-875		2.98667	-956	49204	99080	149170	199085	249125
	2.99733	-939	-796	-907	-835	-927	-866		2.99733	-939	49204	99093	149165	199073	249134
	3.008	-952	-814	-922	-849	-951	-878		3.008	-952	49186	99078	149151	199049	249122
	3.01867	-944	-812	-901	-849	-939	-868		3.01867	-944	49188	99099	149151	199061	249132
	3.02933	-930	-789	-877	-838	-909	-843		3.02933	-930	49211	99123	149162	199091	249157
	3.04	-946	-795	-904	-848	-914	-852		3.04	-946	49205	99096	149152	199086	249148
	3.05067	-959	-799	-906	-863	-931	-857		3.05067	-959	49201	99094	149137	199069	249143
	3.06133	-956	-811	-906	-861	-929	-863		3.06133	-956	49189	99094	149139	199071	249137
	3.072	-974	-818	-912	-868	-940	-889		3.072	-974	49182	99088	149132	199060	249111
	3.08267	-966	-813	-898	-855	-906	-893		3.08267	-966	49187	99102	149145	199094	249107
	3.09333	-962	-800	-888	-847	-903	-891		3.09333	-962	49200	99112	149153	199097	249109
	3.104	-945	-803	-893	-848	-922	-879		3.104	-945	49197	99107	149152	199078	249121
	3.11467	-910	-782	-881	-827	-905	-862		3.11467	-910	49218	99119	149173	199095	249138
	3.12533	-933	-801	-882	-841	-921	-866		3.12533	-933	49199	99118	149159	199079	249134
	3.136	-946	-791	-879	-847	-929	-867		3.136	-946	49209	99121	149153	199071	249133
	3.14667	-947	-784	-900	-844	-934	-858		3.14667	-947	49216	99100	149156	199066	249142
	3.15733	-952	-795	-915	-841	-940	-887		3.15733	-952	49205	99085	149159	199060	249113
	3.168	-939	-782	-890	-861	-922	-898		3.168	-939	49218	99110	149139	199078	249102
	3.17867	-946	-787	-888	-865	-934	-901		3.17867	-946	49213	99112	149135	199066	249099
	3.18933	-948	-791	-891	-851	-920	-889		3.18933	-948	49209	99109	149149	199080	249111
	3.2	-959	-799	-906	-845	-942	-907		3.2	-959	49201	99094	149155	199058	249093
	3.21067	-958	-818	-912	-857	-949	-904		3.21067	-958	49182	99088	149143	199051	249096
	3.22133	-949	-808	-906	-862	-940	-905		3.22133	-949	49192	99094	149138	199060	249095
	3.232	-954	-807	-907	-854	-968	-901		3.232	-954	49193	99093	149146	199032	249099
	3.24267	-964	-841	-934	-883	-978	-923		3.24267	-964	49159	99066	149117	199022	249077
	3.25333	-950	-828	-919	-857	-967	-930		3.25333	-950	49172	99081	149143	199033	249070
	3.264	-924	-802	-894	-826	-944	-885		3.264	-924	49198	99106	149174	199056	249115
	3.27467	-935	-796	-892	-847	-941	-913		3.27467	-935	49204	99108	149153	199059	249087
	3.28533	-926	-805	-895	-864	-947	-910		3.28533	-926	49195	99105	149136	199053	249090
	3.296	-921	-796	-876	-847	-932	-908		3.296	-921	49204	99124	149153	199068	249092
	3.30667	-907	-805	-872	-845	-928	-931		3.30667	-907	49195	99128	149155	199072	249069
	3.31733	-918	-808	-881	-860	-937	-907		3.31733	-918	49192	99119	149140	199063	249093
	3.328	-941	-821	-894	-849	-940	-919		3.328	-941	49179	99106	149151	199060	249081
	3.33867	-946	-833	-905	-833	-941	-940		3.33867	-946	49167	99095	149167	199059	249060
	3.34933	-954	-835	-910	-856	-947	-941		3.34933	-954	49165	99090	149144	199053	249059
	3.36	-955	-821	-914	-868	-965	-949		3.36	-955	49179	99086	149132	199035	249051
	3.37067	-954	-826	-927	-879	-963	-950		3.37067	-954	49174	99073	149121	199037	249050
	3.38133	-932	-816	-910	-845	-948	-939		3.38133	-932	49184	99090	149155	199052	249061
	3.392	-940	-818	-908	-865	-945	-939		3.392	-940	49182	99092	149135	199055	249061
	3.40267	-948	-828	-926	-860	-959	-953		3.40267	-948	49172	99074	149140	199041	249047
	3.41333	-942	-823	-932	-859	-953	-927		3.41333	-942	49177	99068	149141	199047	249073
	3.424	-935	-774	-892	-834	-922	-913		3.424	-935	49226	99108	149166	199078	249087
	3.43467	-954	-786	-912	-821	-919	-941		3.43467	-954	49214	99088	149179	199081	249059
	3.44533	-960	-814	-915	-856	-949	-952		3.44533	-960	49186	99085	149144	199051	249048
	3.456	-960	-816	-929	-884	-958	-940		3.456	-960	49184	99071	149116	199042	249060
	3.46667	-935	-803	-904	-869	-940	-932		3.46667	-935	49197	99096	149131	199060	249068
	3.47733	-901	-796	-885	-831	-923	-910		3.47733	-901	49204	99115	149169	199077	249090
	3.488	-935	-807	-886	-848	-948	-935		3.488	-935	49193	99114	149152	199052	249065
	3.49867	-942	-811	-896	-853	-944	-924		3.49867	-942	49189	99104	149147	199056	249076
	3.50933	-963	-822	-923	-874	-954	-949		3.50933	-963	49178	99077	149126	199046	249051
	3.52	-958	-822	-916	-861	-928	-953		3.52	-958	49178	99084	149139	199072	249047
	3.53067	-928	-807	-902	-857	-913	-939		3.53067	-928	49193	99098	149143	199087	249061
	3.54133	-939	-815	-899	-877	-940	-938		3.54133	-939	49185	99101	149123	199060	249062
	3.552	-950	-804	-917	-872	-948	-952		3.552	-950	49196	99083	149128	199052	249048
	3.56267	-958	-826	-931	-868	-964	-969		3.56267	-958	49174	99069	149132	199036	249031
	3.57333	-941	-829	-912	-866	-948	-954		3.57333	-941	49171	99088	149134	199052	249046
	3.584	-950	-841	-899	-861	-941	-949		3.584	-950	49159	99101	149139	199059	249051
	3.59467	-956	-831	-901	-857	-931	-956		3.59467	-956	49169	99099	149143	199069	249044
	3.60533	-954	-829	-914	-866	-936	-933		3.60533	-954	49171	99086	149134	199064	249067
	3.616	-957	-849	-927	-877	-951	-943		3.616	-957	49151	99073	149123	199049	249057
	3.62667	-961	-842	-941	-888	-956	-950		3.62667	-961	49158	99059	149112	199044	249050
	3.63733	-968	-831	-917	-869	-962	-949		3.63733	-968	49169	99083	149131	199038	249051
	3.648	-941	-819	-905	-850	-980	-938		3.648	-941	49181	99095	149150	199020	249062
	3.65867	-904	-809	-886	-839	-951	-905		3.65867	-904	49191	99114	149161	199049	249095
	3.66933	-905	-785	-869	-821	-913	-882		3.66933	-905	49215	99131	149179	199087	249118
	3.68	-901	-779	-872	-812	-902	-863		3.68	-901	49221	99128	149188	199098	249137
	3.69067	-916	-788	-884	-830	-924	-883		3.69067	-916	49212	99116	149170	199076	249117
	3.70133	-921	-798	-891	-832	-935	-904		3.70133	-921	49202	99109	149168	199065	249096
	3.712	-910	-825	-881	-845	-927	-925		3.712	-910	49175	99119	149155	199073	249075
	3.72267	-930	-832	-904	-853	-930	-935		3.72267	-930	49168	99096	149147	199070	249065
	3.73333	-926	-805	-894	-829	-933	-913		3.73333	-926	49195	99106	149171	199067	249087
	3.744	-949	-844	-929	-861	-958	-946		3.744	-949	49156	99071	149139	199042	249054
	3.75467	-954	-869	-936	-892	-974	-965		3.75467	-954	49131	99064	149108	199026	249035
	3.76533	-942	-848	-926	-889	-939	-949		3.76533	-942	49152	99074	149111	199061	249051
	3.776	-966	-837	-906	-876	-935	-951		3.776	-966	49163	99094	149124	199065	249049
	3.78667	-964	-831	-907	-868	-943	-941		3.78667	-964	49169	99093	149132	199057	249059
	3.79733	-960	-848	-916	-888	-975	-925		3.79733	-960	49152	99084	149112	199025	249075
	3.808	-956	-864	-933	-913	-979	-949		3.808	-956	49136	99067	149087	199021	249051
	3.81867	-952	-838	-942	-897	-966	-941		3.81867	-952	49162	99058	149103	199034	249059
	3.82933	-943	-815	-948	-880	-964	-919		3.82933	-943	49185	99052	149120	199036	249081
	3.84	-947	-830	-944	-875	-960	-944		3.84	-947	49170	99056	149125	199040	249056
	3.85067	-978	-857	-927	-887	-957	-962		3.85067	-978	49143	99073	149113	199043	249038
	3.86133	-982	-854	-936	-896	-961	-956		3.86133	-982	49146	99064	149104	199039	249044
	3.872	-951	-841	-935	-891	-951	-942		3.872	-951	49159	99065	149109	199049	249058
	3.88267	-935	-836	-909	-882	-929	-923		3.88267	-935	49164	99091	149118	199071	249077
	3.89333	-926	-826	-911	-865	-915	-881		3.89333	-926	49174	99089	149135	199085	249119
	3.904	-940	-834	-913	-877	-915	-881		3.904	-940	49166	99087	149123	199085	249119
	3.91467	-944	-815	-903	-858	-924	-900		3.91467	-944	49185	99097	149142	199076	249100
	3.92533	-940	-802	-886	-846	-922	-901		3.92533	-940	49198	99114	149154	199078	249099
	3.936	-932	-827	-902	-864	-936	-901		3.936	-932	49173	99098	149136	199064	249099
	3.94667	-948	-832	-925	-890	-949	-940		3.94667	-948	49168	99075	149110	199051	249060
	3.95733	-957	-841	-917	-878	-935	-953		3.95733	-957	49159	99083	149122	199065	249047
	3.968	-950	-821	-913	-860	-934	-934		3.968	-950	49179	99087	149140	199066	249066
	3.97867	-939	-799	-908	-859	-944	-921		3.97867	-939	49201	99092	149141	199056	249079
	3.98933	-943	-804	-910	-860	-950	-920		3.98933	-943	49196	99090	149140	199050	249080
	4	-929	-806	-907	-842	-947	-898		4	-929	49194	99093	149158	199053	249102
	4.01067	-934	-825	-926	-855	-931	-907		4.01067	-934	49175	99074	149145	199069	249093
	4.02133	-932	-829	-923	-864	-913	-902		4.02133	-932	49171	99077	149136	199087	249098
	4.032	-905	-800	-883	-843	-899	-886		4.032	-905	49200	99117	149157	199101	249114
	4.04267	-905	-777	-884	-832	-902	-895		4.04267	-905	49223	99116	149168	199098	249105
	4.05333	-931	-805	-890	-838	-929	-907		4.05333	-931	49195	99110	149162	199071	249093
	4.064	-957	-823	-914	-861	-946	-914		4.064	-957	49177	99086	149139	199054	249086
	4.07467	-970	-846	-935	-876	-951	-931		4.07467	-970	49154	99065	149124	199049	249069
	4.08533	-950	-838	-932	-849	-950	-933		4.08533	-950	49162	99068	149151	199050	249067
	4.096	-944	-810	-923	-837	-948	-907		4.096	-944	49190	99077	149163	199052	249093
	4.10667	-969	-831	-957	-858	-963	-922		4.10667	-969	49169	99043	149142	199037	249078
	4.11733	-960	-838	-954	-872	-959	-928		4.11733	-960	49162	99046	149128	199041	249072
	4.128	-947	-835	-950	-866	-958	-926		4.128	-947	49165	99050	149134	199042	249074
	4.13867	-922	-820	-938	-852	-947	-914		4.13867	-922	49180	99062	149148	199053	249086
	4.14933	-907	-811	-934	-858	-918	-898		4.14933	-907	49189	99066	149142	199082	249102
	4.16	-921	-827	-924	-875	-950	-876		4.16	-921	49173	99076	149125	199050	249124
	4.17067	-919	-829	-931	-881	-945	-887		4.17067	-919	49171	99069	149119	199055	249113
	4.18133	-897	-827	-917	-883	-931	-904		4.18133	-897	49173	99083	149117	199069	249096
	4.192	-920	-813	-921	-876	-950	-913		4.192	-920	49187	99079	149124	199050	249087
	4.20267	-917	-804	-905	-862	-935	-894		4.20267	-917	49196	99095	149138	199065	249106
	4.21333	-897	-793	-876	-855	-912	-889		4.21333	-897	49207	99124	149145	199088	249111
	4.224	-880	-785	-869	-849	-911	-890		4.224	-880	49215	99131	149151	199089	249110
	4.23467	-905	-807	-879	-857	-933	-879		4.23467	-905	49193	99121	149143	199067	249121
	4.24533	-941	-831	-915	-874	-961	-895		4.24533	-941	49169	99085	149126	199039	249105
	4.256	-912	-836	-925	-879	-949	-890		4.256	-912	49164	99075	149121	199051	249110
	4.26667	-901	-838	-920	-872	-950	-901		4.26667	-901	49162	99080	149128	199050	249099
	4.27733	-916	-832	-908	-875	-951	-886		4.27733	-916	49168	99092	149125	199049	249114
	4.288	-926	-834	-880	-872	-926	-873		4.288	-926	49166	99120	149128	199074	249127
	4.29867	-930	-827	-876	-866	-898	-883		4.29867	-930	49173	99124	149134	199102	249117
	4.30933	-926	-820	-885	-872	-904	-884		4.30933	-926	49180	99115	149128	199096	249116
	4.32	-890	-800	-873	-838	-871	-856		4.32	-890	49200	99127	149162	199129	249144
	4.33067	-916	-820	-874	-842	-906	-884		4.33067	-916	49180	99126	149158	199094	249116
	4.34133	-918	-828	-890	-863	-926	-900		4.34133	-918	49172	99110	149137	199074	249100
	4.352	-923	-840	-899	-890	-932	-879		4.352	-923	49160	99101	149110	199068	249121
	4.36267	-931	-837	-907	-905	-939	-892		4.36267	-931	49163	99093	149095	199061	249108
	4.37333	-910	-822	-915	-884	-918	-882		4.37333	-910	49178	99085	149116	199082	249118
	4.384	-908	-815	-898	-858	-908	-846		4.384	-908	49185	99102	149142	199092	249154
	4.39467	-934	-806	-891	-858	-915	-871		4.39467	-934	49194	99109	149142	199085	249129
	4.40533	-901	-804	-881	-869	-896	-863		4.40533	-901	49196	99119	149131	199104	249137
	4.416	-915	-830	-901	-861	-907	-893		4.416	-915	49170	99099	149139	199093	249107
	4.42667	-923	-802	-899	-857	-899	-878		4.42667	-923	49198	99101	149143	199101	249122
	4.43733	-906	-782	-882	-846	-881	-857		4.43733	-906	49218	99118	149154	199119	249143
	4.448	-898	-788	-896	-836	-890	-860		4.448	-898	49212	99104	149164	199110	249140
	4.45867	-907	-814	-907	-825	-907	-855		4.45867	-907	49186	99093	149175	199093	249145
	4.46933	-925	-828	-905	-839	-917	-849		4.46933	-925	49172	99095	149161	199083	249151
	4.48	-937	-814	-907	-853	-912	-858		4.48	-937	49186	99093	149147	199088	249142
	4.49067	-938	-825	-908	-875	-915	-895		4.49067	-938	49175	99092	149125	199085	249105
	4.50133	-915	-826	-903	-878	-922	-889		4.50133	-915	49174	99097	149122	199078	249111
	4.512	-882	-795	-887	-860	-907	-840		4.512	-882	49205	99113	149140	199093	249160
	4.52267	-886	-780	-906	-862	-905	-846		4.52267	-886	49220	99094	149138	199095	249154
	4.53333	-904	-809	-913	-850	-905	-843		4.53333	-904	49191	99087	149150	199095	249157
	4.544	-911	-812	-901	-832	-886	-850		4.544	-911	49188	99099	149168	199114	249150
	4.55467	-924	-822	-912	-859	-904	-879		4.55467	-924	49178	99088	149141	199096	249121
	4.56533	-919	-810	-909	-844	-919	-868		4.56533	-919	49190	99091	149156	199081	249132
	4.576	-918	-818	-908	-864	-936	-894		4.576	-918	49182	99092	149136	199064	249106
	4.58667	-902	-811	-894	-857	-911	-880		4.58667	-902	49189	99106	149143	199089	249120
	4.59733	-918	-824	-921	-858	-927	-885		4.59733	-918	49176	99079	149142	199073	249115
	4.608	-939	-833	-919	-874	-937	-883		4.608	-939	49167	99081	149126	199063	249117
	4.61867	-953	-841	-919	-861	-918	-883		4.61867	-953	49159	99081	149139	199082	249117
	4.62933	-917	-818	-890	-812	-889	-860		4.62933	-917	49182	99110	149188	199111	249140
	4.64	-920	-801	-892	-810	-884	-850		4.64	-920	49199	99108	149190	199116	249150
	4.65067	-911	-798	-884	-824	-878	-849		4.65067	-911	49202	99116	149176	199122	249151
	4.66133	-906	-809	-889	-831	-887	-846		4.66133	-906	49191	99111	149169	199113	249154
	4.672	-913	-805	-881	-854	-909	-827		4.672	-913	49195	99119	149146	199091	249173
	4.68267	-907	-809	-896	-851	-906	-851		4.68267	-907	49191	99104	149149	199094	249149
	4.69333	-889	-795	-891	-831	-876	-852		4.69333	-889	49205	99109	149169	199124	249148
	4.704	-904	-800	-903	-834	-876	-852		4.704	-904	49200	99097	149166	199124	249148
	4.71467	-929	-825	-928	-839	-908	-872		4.71467	-929	49175	99072	149161	199092	249128
	4.72533	-934	-845	-924	-821	-907	-859		4.72533	-934	49155	99076	149179	199093	249141
	4.736	-935	-837	-908	-821	-905	-850		4.736	-935	49163	99092	149179	199095	249150
	4.74667	-922	-810	-889	-835	-904	-833		4.74667	-922	49190	99111	149165	199096	249167
	4.75733	-903	-787	-892	-819	-894	-827		4.75733	-903	49213	99108	149181	199106	249173
	4.768	-917	-793	-923	-833	-882	-837		4.768	-917	49207	99077	149167	199118	249163
	4.77867	-922	-795	-915	-832	-873	-864		4.77867	-922	49205	99085	149168	199127	249136
	4.78933	-943	-809	-909	-829	-902	-862		4.78933	-943	49191	99091	149171	199098	249138
	4.8	-928	-814	-907	-830	-925	-860		4.8	-928	49186	99093	149170	199075	249140
	4.81067	-915	-823	-918	-827	-927	-834		4.81067	-915	49177	99082	149173	199073	249166
	4.82133	-911	-817	-901	-832	-923	-813		4.82133	-911	49183	99099	149168	199077	249187
	4.832	-918	-802	-898	-837	-917	-841		4.832	-918	49198	99102	149163	199083	249159
	4.84267	-932	-802	-918	-857	-928	-869		4.84267	-932	49198	99082	149143	199072	249131
	4.85333	-917	-800	-906	-835	-903	-857		4.85333	-917	49200	99094	149165	199097	249143
	4.864	-930	-818	-919	-860	-915	-868		4.864	-930	49182	99081	149140	199085	249132
	4.87467	-937	-828	-918	-842	-925	-864		4.87467	-937	49172	99082	149158	199075	249136
	4.88533	-951	-832	-932	-857	-936	-890		4.88533	-951	49168	99068	149143	199064	249110
	4.896	-937	-820	-918	-842	-926	-887		4.896	-937	49180	99082	149158	199074	249113
	4.90667	-927	-815	-894	-833	-922	-866		4.90667	-927	49185	99106	149167	199078	249134
	4.91733	-924	-825	-905	-840	-910	-850		4.91733	-924	49175	99095	149160	199090	249150
	4.928	-899	-806	-882	-820	-895	-834		4.928	-899	49194	99118	149180	199105	249166
	4.93867	-914	-808	-903	-829	-882	-853		4.93867	-914	49192	99097	149171	199118	249147
	4.94933	-928	-824	-915	-856	-910	-872		4.94933	-928	49176	99085	149144	199090	249128
	4.96	-913	-814	-896	-846	-909	-866		4.96	-913	49186	99104	149154	199091	249134
	4.97067	-929	-834	-914	-848	-918	-854		4.97067	-929	49166	99086	149152	199082	249146
	4.98133	-930	-849	-920	-845	-915	-853		4.98133	-930	49151	99080	149155	199085	249147
	4.992	-902	-825	-916	-823	-904	-829		4.992	-902	49175	99084	149177	199096	249171
	5.00267	-877	-801	-909	-809	-901	-834		5.00267	-877	49199	99091	149191	199099	249166
	5.01333	-900	-802	-909	-838	-908	-843		5.01333	-900	49198	99091	149162	199092	249157
	5.024	-907	-797	-903	-845	-917	-827		5.024	-907	49203	99097	149155	199083	249173
	5.03467	-894	-796	-894	-838	-899	-811		5.03467	-894	49204	99106	149162	199101	249189
	5.04533	-913	-819	-908	-851	-928	-846		5.04533	-913	49181	99092	149149	199072	249154
	5.056	-935	-835	-927	-857	-933	-864		5.056	-935	49165	99073	149143	199067	249136
	5.06667	-911	-827	-920	-842	-939	-852		5.06667	-911	49173	99080	149158	199061	249148
	5.07733	-886	-804	-871	-834	-910	-838		5.07733	-886	49196	99129	149166	199090	249162
	5.088	-891	-797	-870	-836	-906	-839		5.088	-891	49203	99130	149164	199094	249161
	5.09867	-927	-822	-899	-862	-915	-847		5.09867	-927	49178	99101	149138	199085	249153
	5.10933	-907	-804	-894	-851	-905	-856		5.10933	-907	49196	99106	149149	199095	249144
	5.12	-898	-812	-900	-845	-907	-843		5.12	-898	49188	99100	149155	199093	249157
	5.13067	-924	-850	-924	-864	-934	-881		5.13067	-924	49150	99076	149136	199066	249119
	5.14133	-915	-830	-930	-861	-918	-864		5.14133	-915	49170	99070	149139	199082	249136
	5.152	-913	-829	-914	-858	-921	-853		5.152	-913	49171	99086	149142	199079	249147
	5.16267	-927	-822	-912	-861	-927	-858		5.16267	-927	49178	99088	149139	199073	249142
	5.17333	-915	-818	-896	-832	-906	-837		5.17333	-915	49182	99104	149168	199094	249163
	5.184	-898	-806	-873	-810	-883	-829		5.184	-898	49194	99127	149190	199117	249171
	5.19467	-894	-795	-884	-814	-899	-847		5.19467	-894	49205	99116	149186	199101	249153
	5.20533	-906	-790	-891	-810	-894	-850		5.20533	-906	49210	99109	149190	199106	249150
	5.216	-907	-785	-893	-811	-892	-813		5.216	-907	49215	99107	149189	199108	249187
	5.22667	-905	-790	-895	-798	-898	-818		5.22667	-905	49210	99105	149202	199102	249182
	5.23733	-911	-802	-882	-805	-906	-821		5.23733	-911	49198	99118	149195	199094	249179
	5.248	-899	-792	-874	-807	-891	-821		5.248	-899	49208	99126	149193	199109	249179
	5.25867	-893	-802	-885	-816	-895	-812		5.25867	-893	49198	99115	149184	199105	249188
	5.26933	-895	-816	-864	-823	-877	-814		5.26933	-895	49184	99136	149177	199123	249186
	5.28	-898	-807	-855	-809	-868	-838		5.28	-898	49193	99145	149191	199132	249162
	5.29067	-913	-815	-884	-803	-901	-832		5.29067	-913	49185	99116	149197	199099	249168
	5.30133	-921	-833	-905	-837	-918	-857		5.30133	-921	49167	99095	149163	199082	249143
	5.312	-907	-838	-889	-839	-922	-851		5.312	-907	49162	99111	149161	199078	249149
	5.32267	-896	-825	-874	-810	-896	-827		5.32267	-896	49175	99126	149190	199104	249173
	5.33333	-906	-794	-875	-796	-879	-813		5.33333	-906	49206	99125	149204	199121	249187
	5.344	-894	-798	-868	-806	-890	-838		5.344	-894	49202	99132	149194	199110	249162
	5.35467	-910	-807	-897	-826	-929	-847		5.35467	-910	49193	99103	149174	199071	249153
	5.36533	-905	-806	-874	-825	-921	-839		5.36533	-905	49194	99126	149175	199079	249161
	5.376	-895	-811	-872	-825	-891	-812		5.376	-895	49189	99128	149175	199109	249188
	5.38667	-899	-793	-863	-837	-883	-810		5.38667	-899	49207	99137	149163	199117	249190
	5.39733	-924	-808	-879	-856	-914	-817		5.39733	-924	49192	99121	149144	199086	249183
	5.408	-920	-811	-885	-850	-915	-816		5.408	-920	49189	99115	149150	199085	249184
	5.41867	-908	-813	-882	-841	-905	-827		5.41867	-908	49187	99118	149159	199095	249173
	5.42933	-920	-821	-890	-858	-922	-823		5.42933	-920	49179	99110	149142	199078	249177
	5.44	-940	-837	-900	-853	-920	-857		5.44	-940	49163	99100	149147	199080	249143
	5.45067	-918	-821	-875	-821	-918	-843		5.45067	-918	49179	99125	149179	199082	249157
	5.46133	-903	-800	-863	-836	-926	-858		5.46133	-903	49200	99137	149164	199074	249142
	5.472	-888	-779	-861	-831	-927	-821		5.472	-888	49221	99139	149169	199073	249179
	5.48267	-889	-793	-863	-818	-911	-820		5.48267	-889	49207	99137	149182	199089	249180
	5.49333	-904	-801	-882	-807	-915	-849		5.49333	-904	49199	99118	149193	199085	249151
	5.504	-917	-804	-902	-806	-908	-843		5.504	-917	49196	99098	149194	199092	249157
	5.51467	-927	-815	-889	-820	-913	-839		5.51467	-927	49185	99111	149180	199087	249161
	5.52533	-897	-819	-875	-823	-917	-845		5.52533	-897	49181	99125	149177	199083	249155
	5.536	-896	-824	-885	-838	-921	-861		5.536	-896	49176	99115	149162	199079	249139
	5.54667	-894	-809	-866	-840	-891	-832		5.54667	-894	49191	99134	149160	199109	249168
	5.55733	-893	-796	-881	-811	-892	-831		5.55733	-893	49204	99119	149189	199108	249169
	5.568	-914	-810	-911	-844	-901	-846		5.568	-914	49190	99089	149156	199099	249154
	5.57867	-904	-811	-892	-840	-915	-848		5.57867	-904	49189	99108	149160	199085	249152
	5.58933	-902	-815	-875	-849	-931	-840		5.58933	-902	49185	99125	149151	199069	249160
	5.6	-896	-812	-872	-821	-906	-826		5.6	-896	49188	99128	149179	199094	249174
	5.61067	-896	-826	-889	-823	-910	-832		5.61067	-896	49174	99111	149177	199090	249168
	5.62133	-908	-844	-920	-852	-946	-848		5.62133	-908	49156	99080	149148	199054	249152
	5.632	-911	-826	-916	-823	-925	-829		5.632	-911	49174	99084	149177	199075	249171
	5.64267	-904	-807	-881	-812	-912	-815		5.64267	-904	49193	99119	149188	199088	249185
	5.65333	-917	-824	-881	-822	-920	-834		5.65333	-917	49176	99119	149178	199080	249166
	5.664	-902	-818	-877	-813	-921	-837		5.664	-902	49182	99123	149187	199079	249163
	5.67467	-907	-832	-885	-825	-920	-840		5.67467	-907	49168	99115	149175	199080	249160
	5.68533	-914	-817	-869	-828	-913	-844		5.68533	-914	49183	99131	149172	199087	249156
	5.696	-914	-810	-860	-811	-927	-847		5.696	-914	49190	99140	149189	199073	249153
	5.70667	-929	-808	-871	-797	-942	-842		5.70667	-929	49192	99129	149203	199058	249158
	5.71733	-913	-826	-887	-819	-938	-853		5.71733	-913	49174	99113	149181	199062	249147
	5.728	-900	-803	-889	-802	-913	-853		5.728	-900	49197	99111	149198	199087	249147
	5.73867	-924	-802	-867	-818	-915	-859		5.73867	-924	49198	99133	149182	199085	249141
	5.74933	-917	-818	-877	-832	-919	-861		5.74933	-917	49182	99123	149168	199081	249139
	5.76	-902	-782	-870	-808	-894	-821		5.76	-902	49218	99130	149192	199106	249179
	5.77067	-903	-773	-871	-812	-907	-811		5.77067	-903	49227	99129	149188	199093	249189
	5.78133	-902	-759	-869	-801	-911	-808		5.78133	-902	49241	99131	149199	199089	249192
	5.792	-880	-758	-868	-788	-905	-801		5.792	-880	49242	99132	149212	199095	249199
	5.80267	-886	-772	-855	-794	-906	-807		5.80267	-886	49228	99145	149206	199094	249193
	5.81333	-909	-795	-872	-808	-902	-821		5.81333	-909	49205	99128	149192	199098	249179
	5.824	-914	-801	-878	-814	-921	-806		5.824	-914	49199	99122	149186	199079	249194
	5.83467	-896	-803	-874	-820	-926	-808		5.83467	-896	49197	99126	149180	199074	249192
	5.84533	-903	-808	-894	-825	-941	-822		5.84533	-903	49192	99106	149175	199059	249178
	5.856	-924	-824	-894	-819	-951	-853		5.856	-924	49176	99106	149181	199049	249147
	5.86667	-912	-807	-896	-816	-911	-843		5.86667	-912	49193	99104	149184	199089	249157
	5.87733	-912	-785	-878	-832	-880	-837		5.87733	-912	49215	99122	149168	199120	249163
	5.888	-874	-762	-869	-813	-857	-813		5.888	-874	49238	99131	149187	199143	249187
	5.89867	-884	-774	-872	-819	-880	-813		5.89867	-884	49226	99128	149181	199120	249187
	5.90933	-882	-788	-859	-807	-891	-813		5.90933	-882	49212	99141	149193	199109	249187
	5.92	-889	-790	-856	-794	-883	-810		5.92	-889	49210	99144	149206	199117	249190
	5.93067	-860	-790	-857	-781	-871	-819		5.93067	-860	49210	99143	149219	199129	249181
	5.94133	-842	-769	-842	-765	-865	-784		5.94133	-842	49231	99158	149235	199135	249216
	5.952	-853	-755	-851	-769	-872	-798		5.952	-853	49245	99149	149231	199128	249202
	5.96267	-855	-751	-839	-779	-852	-790		5.96267	-855	49249	99161	149221	199148	249210
	5.97333	-857	-780	-849	-774	-866	-800		5.97333	-857	49220	99151	149226	199134	249200
	5.984	-878	-799	-874	-787	-923	-862		5.984	-878	49201	99126	149213	199077	249138
	5.99467	-904	-828	-891	-815	-950	-853		5.99467	-904	49172	99109	149185	199050	249147
	6.00533	-890	-812	-881	-807	-927	-833		6.00533	-890	49188	99119	149193	199073	249167
	6.016	-899	-816	-880	-808	-928	-839		6.016	-899	49184	99120	149192	199072	249161
	6.02667	-903	-820	-868	-833	-945	-844		6.02667	-903	49180	99132	149167	199055	249156
	6.03733	-883	-832	-875	-833	-934	-845		6.03733	-883	49168	99125	149167	199066	249155
	6.048	-878	-828	-890	-825	-913	-855		6.048	-878	49172	99110	149175	199087	249145
	6.05867	-881	-831	-890	-833	-914	-827		6.05867	-881	49169	99110	149167	199086	249173
	6.06933	-905	-836	-906	-836	-909	-836		6.06933	-905	49164	99094	149164	199091	249164
	6.08	-893	-807	-902	-815	-890	-814		6.08	-893	49193	99098	149185	199110	249186
	6.09067	-887	-781	-894	-807	-901	-816		6.09067	-887	49219	99106	149193	199099	249184
	6.10133	-880	-761	-882	-806	-902	-800		6.10133	-880	49239	99118	149194	199098	249200
	6.112	-885	-789	-870	-785	-897	-810		6.112	-885	49211	99130	149215	199103	249190
	6.12267	-909	-829	-900	-806	-939	-846		6.12267	-909	49171	99100	149194	199061	249154
	6.13333	-900	-814	-896	-814	-908	-827		6.13333	-900	49186	99104	149186	199092	249173
	6.144	-906	-822	-913	-822	-901	-865		6.144	-906	49178	99087	149178	199099	249135
	6.15467	-895	-819	-897	-820	-889	-855		6.15467	-895	49181	99103	149180	199111	249145
	6.16533	-929	-859	-902	-871	-929	-874		6.16533	-929	49141	99098	149129	199071	249126
	6.176	-939	-837	-899	-862	-928	-864		6.176	-939	49163	99101	149138	199072	249136
	6.18667	-914	-820	-878	-843	-895	-863		6.18667	-914	49180	99122	149157	199105	249137
	6.19733	-882	-796	-876	-811	-880	-839		6.19733	-882	49204	99124	149189	199120	249161
	6.208	-905	-816	-905	-821	-901	-842		6.208	-905	49184	99095	149179	199099	249158
	6.21867	-904	-815	-909	-827	-911	-822		6.21867	-904	49185	99091	149173	199089	249178
	6.22933	-900	-811	-894	-821	-926	-819		6.22933	-900	49189	99106	149179	199074	249181
	6.24	-887	-766	-871	-791	-887	-817		6.24	-887	49234	99129	149209	199113	249183
	6.25067	-893	-783	-864	-792	-887	-821		6.25067	-893	49217	99136	149208	199113	249179
	6.26133	-886	-792	-869	-807	-904	-831		6.26133	-886	49208	99131	149193	199096	249169
	6.272	-880	-780	-840	-798	-899	-805		6.272	-880	49220	99160	149202	199101	249195
	6.28267	-895	-782	-850	-807	-897	-799		6.28267	-895	49218	99150	149193	199103	249201
	6.29333	-904	-798	-857	-824	-906	-820		6.29333	-904	49202	99143	149176	199094	249180
	6.304	-881	-785	-853	-827	-889	-792		6.304	-881	49215	99147	149173	199111	249208
	6.31467	-882	-777	-853	-808	-883	-806		6.31467	-882	49223	99147	149192	199117	249194
	6.32533	-863	-757	-843	-776	-873	-787		6.32533	-863	49243	99157	149224	199127	249213
	6.336	-876	-765	-848	-794	-868	-791		6.336	-876	49235	99152	149206	199132	249209
	6.34667	-884	-807	-867	-823	-895	-825		6.34667	-884	49193	99133	149177	199105	249175
	6.35733	-883	-815	-871	-830	-901	-835		6.35733	-883	49185	99129	149170	199099	249165
	6.368	-852	-793	-852	-780	-884	-799		6.368	-852	49207	99148	149220	199116	249201
	6.37867	-877	-808	-876	-794	-911	-808		6.37867	-877	49192	99124	149206	199089	249192
	6.38933	-901	-810	-862	-809	-907	-814		6.38933	-901	49190	99138	149191	199093	249186
	6.4	-907	-811	-866	-824	-897	-808		6.4	-907	49189	99134	149176	199103	249192
	6.41067	-918	-820	-864	-850	-926	-800		6.41067	-918	49180	99136	149150	199074	249200
	6.42133	-938	-816	-881	-851	-928	-849		6.42133	-938	49184	99119	149149	199072	249151
	6.432	-911	-791	-874	-823	-902	-820		6.432	-911	49209	99126	149177	199098	249180
	6.44267	-885	-776	-855	-834	-902	-831		6.44267	-885	49224	99145	149166	199098	249169
	6.45333	-894	-790	-847	-811	-886	-840		6.45333	-894	49210	99153	149189	199114	249160
	6.464	-901	-789	-850	-803	-895	-836		6.464	-901	49211	99150	149197	199105	249164
	6.47467	-881	-773	-852	-784	-875	-812		6.47467	-881	49227	99148	149216	199125	249188
	6.48533	-877	-768	-859	-771	-887	-810		6.48533	-877	49232	99141	149229	199113	249190
	6.496	-884	-796	-856	-797	-890	-811		6.496	-884	49204	99144	149203	199110	249189
	6.50667	-905	-806	-869	-814	-897	-837		6.50667	-905	49194	99131	149186	199103	249163
	6.51733	-907	-785	-863	-812	-904	-840		6.51733	-907	49215	99137	149188	199096	249160
	6.528	-922	-796	-854	-813	-910	-831		6.528	-922	49204	99146	149187	199090	249169
	6.53867	-910	-795	-841	-798	-916	-811		6.53867	-910	49205	99159	149202	199084	249189
	6.54933	-889	-785	-864	-805	-899	-811		6.54933	-889	49215	99136	149195	199101	249189
	6.56	-870	-779	-877	-806	-908	-807		6.56	-870	49221	99123	149194	199092	249193
	6.57067	-889	-778	-877	-791	-906	-796		6.57067	-889	49222	99123	149209	199094	249204
	6.58133	-912	-815	-869	-808	-921	-834		6.58133	-912	49185	99131	149192	199079	249166
	6.592	-916	-831	-869	-816	-910	-852		6.592	-916	49169	99131	149184	199090	249148
	6.60267	-911	-808	-859	-829	-899	-846		6.60267	-911	49192	99141	149171	199101	249154
	6.61333	-892	-782	-848	-805	-896	-827		6.61333	-892	49218	99152	149195	199104	249173
	6.624	-888	-781	-853	-774	-876	-803		6.624	-888	49219	99147	149226	199124	249197
	6.63467	-879	-798	-854	-767	-872	-791		6.63467	-879	49202	99146	149233	199128	249209
	6.64533	-867	-790	-851	-793	-882	-779		6.64533	-867	49210	99149	149207	199118	249221
	6.656	-893	-817	-872	-832	-917	-819		6.656	-893	49183	99128	149168	199083	249181
	6.66667	-895	-828	-878	-843	-908	-832		6.66667	-895	49172	99122	149157	199092	249168
	6.67733	-898	-808	-866	-835	-888	-813		6.67733	-898	49192	99134	149165	199112	249187
	6.688	-892	-796	-865	-818	-885	-815		6.688	-892	49204	99135	149182	199115	249185
	6.69867	-885	-788	-873	-817	-894	-793		6.69867	-885	49212	99127	149183	199106	249207
	6.70933	-907	-813	-889	-820	-910	-806		6.70933	-907	49187	99111	149180	199090	249194
	6.72	-905	-824	-883	-824	-924	-812		6.72	-905	49176	99117	149176	199076	249188
	6.73067	-887	-803	-859	-833	-907	-826		6.73067	-887	49197	99141	149167	199093	249174
	6.74133	-879	-774	-832	-798	-880	-799		6.74133	-879	49226	99168	149202	199120	249201
	6.752	-884	-779	-840	-798	-873	-809		6.752	-884	49221	99160	149202	199127	249191
	6.76267	-876	-789	-837	-786	-882	-800		6.76267	-876	49211	99163	149214	199118	249200
	6.77333	-897	-793	-838	-781	-891	-818		6.77333	-897	49207	99162	149219	199109	249182
	6.784	-883	-769	-822	-778	-877	-778		6.784	-883	49231	99178	149222	199123	249222
	6.79467	-861	-783	-841	-793	-877	-772		6.79467	-861	49217	99159	149207	199123	249228
	6.80533	-854	-795	-851	-810	-888	-784		6.80533	-854	49205	99149	149190	199112	249216
	6.816	-856	-798	-860	-817	-888	-795		6.816	-856	49202	99140	149183	199112	249205
	6.82667	-887	-822	-889	-827	-901	-820		6.82667	-887	49178	99111	149173	199099	249180
	6.83733	-884	-813	-889	-815	-898	-830		6.83733	-884	49187	99111	149185	199102	249170
	6.848	-882	-804	-884	-805	-890	-815		6.848	-882	49196	99116	149195	199110	249185
	6.85867	-890	-796	-870	-797	-888	-826		6.85867	-890	49204	99130	149203	199112	249174
	6.86933	-871	-773	-850	-790	-870	-807		6.86933	-871	49227	99150	149210	199130	249193
	6.88	-857	-773	-841	-793	-893	-794		6.88	-857	49227	99159	149207	199107	249206
	6.89067	-888	-809	-869	-831	-919	-827		6.89067	-888	49191	99131	149169	199081	249173
	6.90133	-897	-826	-876	-839	-905	-840		6.90133	-897	49174	99124	149161	199095	249160
	6.912	-878	-813	-856	-831	-901	-811		6.912	-878	49187	99144	149169	199099	249189
	6.92267	-865	-809	-834	-816	-882	-798		6.92267	-865	49191	99166	149184	199118	249202
	6.93333	-869	-799	-829	-802	-878	-795		6.93333	-869	49201	99171	149198	199122	249205
	6.944	-876	-806	-825	-808	-906	-814		6.944	-876	49194	99175	149192	199094	249186
	6.95467	-871	-807	-813	-806	-901	-797		6.95467	-871	49193	99187	149194	199099	249203
	6.96533	-850	-786	-823	-808	-887	-776		6.96533	-850	49214	99177	149192	199113	249224
	6.976	-857	-776	-839	-799	-884	-781		6.976	-857	49224	99161	149201	199116	249219
	6.98667	-875	-811	-848	-810	-906	-797		6.98667	-875	49189	99152	149190	199094	249203
	6.99733	-884	-805	-850	-797	-907	-785		6.99733	-884	49195	99150	149203	199093	249215
	7.008	-883	-791	-844	-804	-883	-808		7.008	-883	49209	99156	149196	199117	249192
	7.01867	-893	-791	-862	-816	-883	-811		7.01867	-893	49209	99138	149184	199117	249189
	7.02933	-869	-792	-865	-818	-869	-808		7.02933	-869	49208	99135	149182	199131	249192
	7.04	-865	-789	-849	-815	-878	-791		7.04	-865	49211	99151	149185	199122	249209
	7.05067	-869	-795	-846	-801	-873	-779		7.05067	-869	49205	99154	149199	199127	249221
	7.06133	-875	-774	-843	-794	-875	-785		7.06133	-875	49226	99157	149206	199125	249215
	7.072	-877	-778	-858	-789	-861	-791		7.072	-877	49222	99142	149211	199139	249209
	7.08267	-874	-783	-860	-799	-872	-788		7.08267	-874	49217	99140	149201	199128	249212
	7.09333	-873	-786	-868	-824	-883	-817		7.09333	-873	49214	99132	149176	199117	249183
	7.104	-889	-779	-878	-807	-885	-809		7.104	-889	49221	99122	149193	199115	249191
	7.11467	-894	-790	-886	-812	-901	-829		7.11467	-894	49210	99114	149188	199099	249171
	7.12533	-875	-795	-855	-826	-902	-818		7.12533	-875	49205	99145	149174	199098	249182
	7.136	-870	-788	-841	-791	-882	-781		7.136	-870	49212	99159	149209	199118	249219
	7.14667	-854	-762	-838	-795	-852	-741		7.14667	-854	49238	99162	149205	199148	249259
	7.15733	-836	-745	-831	-790	-838	-736		7.15733	-836	49255	99169	149210	199162	249264
	7.168	-846	-752	-846	-794	-855	-756		7.168	-846	49248	99154	149206	199145	249244
	7.17867	-861	-772	-830	-791	-859	-778		7.17867	-861	49228	99170	149209	199141	249222
	7.18933	-859	-766	-828	-805	-857	-794		7.18933	-859	49234	99172	149195	199143	249206
	7.2	-840	-762	-828	-784	-855	-795		7.2	-840	49238	99172	149216	199145	249205
	7.21067	-868	-792	-866	-773	-904	-807		7.21067	-868	49208	99134	149227	199096	249193
	7.22133	-858	-768	-863	-766	-887	-805		7.22133	-858	49232	99137	149234	199113	249195
	7.232	-850	-749	-825	-764	-839	-765		7.232	-850	49251	99175	149236	199161	249235
	7.24267	-882	-792	-842	-778	-882	-759		7.24267	-882	49208	99158	149222	199118	249241
	7.25333	-875	-802	-848	-789	-891	-759		7.25333	-875	49198	99152	149211	199109	249241
	7.264	-855	-780	-841	-776	-872	-743		7.264	-855	49220	99159	149224	199128	249257
	7.27467	-876	-766	-853	-774	-862	-761		7.27467	-876	49234	99147	149226	199138	249239
	7.28533	-879	-770	-856	-777	-871	-777		7.28533	-879	49230	99144	149223	199129	249223
	7.296	-876	-787	-844	-793	-876	-768		7.296	-876	49213	99156	149207	199124	249232
	7.30667	-860	-768	-831	-786	-863	-762		7.30667	-860	49232	99169	149214	199137	249238
	7.31733	-850	-761	-836	-763	-850	-772		7.31733	-850	49239	99164	149237	199150	249228
	7.328	-848	-743	-827	-748	-843	-770		7.328	-848	49257	99173	149252	199157	249230
	7.33867	-859	-758	-842	-756	-860	-785		7.33867	-859	49242	99158	149244	199140	249215
	7.34933	-867	-772	-852	-778	-872	-794		7.34933	-867	49228	99148	149222	199128	249206
	7.36	-886	-786	-874	-803	-888	-819		7.36	-886	49214	99126	149197	199112	249181
	7.37067	-895	-777	-866	-814	-894	-790		7.37067	-895	49223	99134	149186	199106	249210
	7.38133	-870	-751	-847	-791	-891	-786		7.38133	-870	49249	99153	149209	199109	249214
	7.392	-854	-747	-839	-773	-883	-761		7.392	-854	49253	99161	149227	199117	249239
	7.40267	-823	-738	-836	-772	-887	-754		7.40267	-823	49262	99164	149228	199113	249246
	7.41333	-838	-765	-843	-784	-884	-790		7.41333	-838	49235	99157	149216	199116	249210
	7.424	-855	-790	-844	-784	-882	-786		7.424	-855	49210	99156	149216	199118	249214
	7.43467	-869	-801	-851	-791	-883	-778		7.43467	-869	49199	99149	149209	199117	249222
	7.44533	-864	-781	-835	-777	-882	-774		7.44533	-864	49219	99165	149223	199118	249226
	7.456	-866	-767	-828	-766	-866	-766		7.456	-866	49233	99172	149234	199134	249234
	7.46667	-882	-759	-832	-761	-864	-756		7.46667	-882	49241	99168	149239	199136	249244
	7.47733	-883	-767	-851	-772	-875	-774		7.47733	-883	49233	99149	149228	199125	249226
	7.488	-866	-774	-849	-761	-849	-757		7.488	-866	49226	99151	149239	199151	249243
	7.49867	-877	-795	-868	-777	-869	-766		7.49867	-877	49205	99132	149223	199131	249234
	7.50933	-894	-800	-858	-797	-868	-778		7.50933	-894	49200	99142	149203	199132	249222
	7.52	-892	-790	-835	-797	-864	-783		7.52	-892	49210	99165	149203	199136	249217
	7.53067	-897	-779	-839	-792	-867	-767		7.53067	-897	49221	99161	149208	199133	249233
	7.54133	-896	-781	-826	-797	-882	-783		7.54133	-896	49219	99174	149203	199118	249217
	7.552	-867	-772	-811	-780	-867	-762		7.552	-867	49228	99189	149220	199133	249238
	7.56267	-879	-774	-832	-788	-850	-769		7.56267	-879	49226	99168	149212	199150	249231
	7.57333	-873	-775	-849	-806	-837	-769		7.57333	-873	49225	99151	149194	199163	249231
	7.584	-866	-771	-839	-785	-837	-780		7.584	-866	49229	99161	149215	199163	249220
	7.59467	-865	-781	-847	-765	-849	-781		7.59467	-865	49219	99153	149235	199151	249219
	7.60533	-895	-783	-858	-774	-880	-800		7.60533	-895	49217	99142	149226	199120	249200
	7.616	-885	-773	-839	-767	-865	-796		7.616	-885	49227	99161	149233	199135	249204
	7.62667	-902	-801	-852	-779	-873	-811		7.62667	-902	49199	99148	149221	199127	249189
	7.63733	-869	-794	-845	-771	-884	-806		7.63733	-869	49206	99155	149229	199116	249194
	7.648	-866	-810	-842	-792	-880	-810		7.648	-866	49190	99158	149208	199120	249190
	7.65867	-881	-811	-843	-804	-899	-798		7.65867	-881	49189	99157	149196	199101	249202
	7.66933	-881	-797	-849	-805	-890	-805		7.66933	-881	49203	99151	149195	199110	249195
	7.68	-871	-791	-830	-795	-870	-795		7.68	-871	49209	99170	149205	199130	249205
	7.69067	-861	-784	-836	-775	-871	-779		7.69067	-861	49216	99164	149225	199129	249221
	7.70133	-849	-777	-848	-755	-857	-742		7.70133	-849	49223	99152	149245	199143	249258
	7.712	-842	-763	-846	-773	-849	-753		7.712	-842	49237	99154	149227	199151	249247
	7.72267	-852	-767	-845	-759	-866	-736		7.72267	-852	49233	99155	149241	199134	249264
	7.73333	-838	-776	-845	-766	-878	-760		7.73333	-838	49224	99155	149234	199122	249240
	7.744	-856	-766	-833	-776	-880	-754		7.744	-856	49234	99167	149224	199120	249246
	7.75467	-877	-789	-848	-766	-876	-764		7.75467	-877	49211	99152	149234	199124	249236
	7.76533	-891	-781	-855	-764	-891	-769		7.76533	-891	49219	99145	149236	199109	249231
	7.776	-911	-810	-874	-793	-892	-785		7.776	-911	49190	99126	149207	199108	249215
	7.78667	-911	-796	-887	-798	-875	-743		7.78667	-911	49204	99113	149202	199125	249257
	7.79733	-898	-804	-867	-815	-884	-730		7.79733	-898	49196	99133	149185	199116	249270
	7.808	-893	-812	-869	-822	-909	-786		7.808	-893	49188	99131	149178	199091	249214
	7.81867	-893	-794	-863	-832	-895	-789		7.81867	-893	49206	99137	149168	199105	249211
	7.82933	-885	-801	-839	-797	-885	-781		7.82933	-885	49199	99161	149203	199115	249219
	7.84	-904	-806	-853	-809	-905	-785		7.84	-904	49194	99147	149191	199095	249215
	7.85067	-902	-806	-865	-829	-883	-792		7.85067	-902	49194	99135	149171	199117	249208
	7.86133	-880	-803	-855	-814	-867	-786		7.86133	-880	49197	99145	149186	199133	249214
	7.872	-874	-788	-840	-792	-859	-768		7.872	-874	49212	99160	149208	199141	249232
	7.88267	-868	-768	-836	-778	-859	-769		7.88267	-868	49232	99164	149222	199141	249231
	7.89333	-875	-775	-839	-779	-870	-760		7.89333	-875	49225	99161	149221	199130	249240
	7.904	-890	-797	-856	-788	-873	-752		7.904	-890	49203	99144	149212	199127	249248
	7.91467	-892	-790	-854	-777	-880	-750		7.91467	-892	49210	99146	149223	199120	249250
	7.92533	-887	-770	-862	-770	-903	-753		7.92533	-887	49230	99138	149230	199097	249247
	7.936	-862	-765	-829	-759	-871	-753		7.936	-862	49235	99171	149241	199129	249247
	7.94667	-858	-770	-835	-766	-855	-739		7.94667	-858	49230	99165	149234	199145	249261
	7.95733	-877	-785	-861	-790	-883	-731		7.95733	-877	49215	99139	149210	199117	249269
	7.968	-879	-786	-859	-802	-888	-760		7.968	-879	49214	99141	149198	199112	249240
	7.97867	-869	-799	-887	-797	-891	-776		7.97867	-869	49201	99113	149203	199109	249224
	7.98933	-885	-808	-889	-809	-890	-772		7.98933	-885	49192	99111	149191	199110	249228
	8	-880	-800	-865	-792	-900	-765		8	-880	49200	99135	149208	199100	249235
	8.01067	-886	-814	-885	-812	-915	-779		8.01067	-886	49186	99115	149188	199085	249221
	8.02133	-891	-823	-894	-813	-906	-789		8.02133	-891	49177	99106	149187	199094	249211
	8.032	-881	-827	-863	-809	-870	-758		8.032	-881	49173	99137	149191	199130	249242
	8.04267	-895	-817	-854	-809	-865	-767		8.04267	-895	49183	99146	149191	199135	249233
	8.05333	-924	-820	-875	-839	-880	-788		8.05333	-924	49180	99125	149161	199120	249212
	8.064	-904	-803	-857	-819	-867	-758		8.064	-904	49197	99143	149181	199133	249242
	8.07467	-909	-801	-872	-826	-896	-750		8.07467	-909	49199	99128	149174	199104	249250
	8.08533	-926	-833	-878	-860	-932	-770		8.08533	-926	49167	99122	149140	199068	249230
	8.096	-900	-824	-853	-826	-905	-768		8.096	-900	49176	99147	149174	199095	249232
	8.10667	-861	-792	-832	-785	-869	-747		8.10667	-861	49208	99168	149215	199131	249253
	8.11733	-874	-785	-829	-773	-860	-755		8.11733	-874	49215	99171	149227	199140	249245
	8.128	-908	-815	-833	-815	-865	-782		8.128	-908	49185	99167	149185	199135	249218
	8.13867	-903	-821	-835	-817	-874	-795		8.13867	-903	49179	99165	149183	199126	249205
	8.14933	-900	-819	-856	-799	-879	-809		8.14933	-900	49181	99144	149201	199121	249191
	8.16	-907	-808	-857	-809	-900	-808		8.16	-907	49192	99143	149191	199100	249192
	8.17067	-885	-800	-850	-779	-889	-774		8.17067	-885	49200	99150	149221	199111	249226
	8.18133	-867	-804	-838	-791	-886	-787		8.18133	-867	49196	99162	149209	199114	249213
	8.192	-882	-821	-843	-802	-888	-774		8.192	-882	49179	99157	149198	199112	249226
	8.20267	-899	-830	-851	-811	-868	-780		8.20267	-899	49170	99149	149189	199132	249220
	8.21333	-879	-830	-873	-808	-861	-780		8.21333	-879	49170	99127	149192	199139	249220
	8.224	-896	-841	-868	-811	-886	-772		8.224	-896	49159	99132	149189	199114	249228
	8.23467	-886	-823	-843	-799	-887	-763		8.23467	-886	49177	99157	149201	199113	249237
	8.24533	-869	-793	-828	-784	-854	-747		8.24533	-869	49207	99172	149216	199146	249253
	8.256	-871	-774	-814	-803	-834	-726		8.256	-871	49226	99186	149197	199166	249274
	8.26667	-876	-775	-825	-796	-839	-739		8.26667	-876	49225	99175	149204	199161	249261
	8.27733	-881	-818	-864	-816	-874	-758		8.27733	-881	49182	99136	149184	199126	249242
	8.288	-865	-798	-848	-793	-859	-751		8.288	-865	49202	99152	149207	199141	249249
	8.29867	-863	-776	-842	-796	-831	-740		8.29867	-863	49224	99158	149204	199169	249260
	8.30933	-896	-802	-882	-813	-870	-775		8.30933	-896	49198	99118	149187	199130	249225
	8.32	-888	-806	-877	-820	-862	-781		8.32	-888	49194	99123	149180	199138	249219
	8.33067	-896	-789	-879	-803	-863	-775		8.33067	-896	49211	99121	149197	199137	249225
	8.34133	-919	-810	-874	-800	-866	-773		8.34133	-919	49190	99126	149200	199134	249227
	8.352	-915	-801	-876	-795	-867	-762		8.352	-915	49199	99124	149205	199133	249238
	8.36267	-894	-807	-872	-787	-854	-747		8.36267	-894	49193	99128	149213	199146	249253
	8.37333	-889	-806	-881	-795	-859	-753		8.37333	-889	49194	99119	149205	199141	249247
	8.384	-903	-807	-888	-813	-872	-761		8.384	-903	49193	99112	149187	199128	249239
	8.39467	-909	-811	-884	-815	-877	-757		8.39467	-909	49189	99116	149185	199123	249243
	8.40533	-916	-780	-865	-817	-876	-747		8.40533	-916	49220	99135	149183	199124	249253
	8.416	-896	-759	-863	-820	-865	-759		8.416	-896	49241	99137	149180	199135	249241
	8.42667	-877	-778	-846	-801	-824	-753		8.42667	-877	49222	99154	149199	199176	249247
	8.43733	-873	-775	-837	-773	-826	-762		8.43733	-873	49225	99163	149227	199174	249238
	8.448	-897	-795	-850	-776	-850	-784		8.448	-897	49205	99150	149224	199150	249216
	8.45867	-913	-813	-878	-823	-867	-769		8.45867	-913	49187	99122	149177	199133	249231
	8.46933	-889	-801	-848	-805	-884	-756		8.46933	-889	49199	99152	149195	199116	249244
	8.48	-891	-819	-859	-810	-893	-757		8.48	-891	49181	99141	149190	199107	249243
	8.49067	-876	-822	-837	-804	-891	-748		8.49067	-876	49178	99163	149196	199109	249252
	8.50133	-879	-815	-842	-802	-881	-737		8.50133	-879	49185	99158	149198	199119	249263
	8.512	-880	-810	-835	-796	-855	-730		8.512	-880	49190	99165	149204	199145	249270
	8.52267	-870	-785	-817	-773	-853	-741		8.52267	-870	49215	99183	149227	199147	249259
	8.53333	-894	-791	-836	-806	-876	-744		8.53333	-894	49209	99164	149194	199124	249256
	8.544	-879	-797	-835	-799	-880	-745		8.544	-879	49203	99165	149201	199120	249255
	8.55467	-885	-819	-850	-815	-877	-775		8.55467	-885	49181	99150	149185	199123	249225
	8.56533	-871	-810	-854	-784	-853	-755		8.56533	-871	49190	99146	149216	199147	249245
	8.576	-867	-799	-837	-783	-824	-747		8.576	-867	49201	99163	149217	199176	249253
	8.58667	-895	-806	-857	-799	-861	-756		8.58667	-895	49194	99143	149201	199139	249244
	8.59733	-888	-797	-858	-795	-880	-765		8.59733	-888	49203	99142	149205	199120	249235
	8.608	-870	-767	-858	-754	-845	-750		8.608	-870	49233	99142	149246	199155	249250
	8.61867	-869	-771	-826	-766	-850	-751		8.61867	-869	49229	99174	149234	199150	249249
	8.62933	-891	-795	-840	-787	-879	-774		8.62933	-891	49205	99160	149213	199121	249226
	8.64	-868	-802	-845	-771	-873	-759		8.64	-868	49198	99155	149229	199127	249241
	8.65067	-846	-790	-836	-767	-846	-735		8.65067	-846	49210	99164	149233	199154	249265
	8.66133	-855	-782	-824	-776	-821	-748		8.66133	-855	49218	99176	149224	199179	249252
	8.672	-870	-798	-843	-804	-844	-759		8.672	-870	49202	99157	149196	199156	249241
	8.68267	-887	-794	-848	-802	-853	-744		8.68267	-887	49206	99152	149198	199147	249256
	8.69333	-874	-793	-840	-791	-857	-722		8.69333	-874	49207	99160	149209	199143	249278
	8.704	-857	-797	-837	-774	-836	-717		8.704	-857	49203	99163	149226	199164	249283
	8.71467	-857	-801	-853	-787	-839	-738		8.71467	-857	49199	99147	149213	199161	249262
	8.72533	-878	-792	-835	-802	-827	-734		8.72533	-878	49208	99165	149198	199173	249266
	8.736	-874	-799	-846	-812	-839	-730		8.736	-874	49201	99154	149188	199161	249270
	8.74667	-890	-807	-852	-786	-867	-744		8.74667	-890	49193	99148	149214	199133	249256
	8.75733	-878	-805	-843	-781	-849	-737		8.75733	-878	49195	99157	149219	199151	249263
	8.768	-882	-809	-857	-798	-848	-740		8.768	-882	49191	99143	149202	199152	249260
	8.77867	-897	-821	-855	-783	-861	-748		8.77867	-897	49179	99145	149217	199139	249252
	8.78933	-898	-802	-851	-789	-881	-746		8.78933	-898	49198	99149	149211	199119	249254
	8.8	-893	-797	-844	-786	-872	-738		8.8	-893	49203	99156	149214	199128	249262
	8.81067	-861	-790	-817	-779	-844	-726		8.81067	-861	49210	99183	149221	199156	249274
	8.82133	-873	-775	-822	-803	-830	-735		8.82133	-873	49225	99178	149197	199170	249265
	8.832	-875	-782	-823	-808	-839	-761		8.832	-875	49218	99177	149192	199161	249239
	8.84267	-887	-800	-848	-818	-855	-767		8.84267	-887	49200	99152	149182	199145	249233
	8.85333	-909	-820	-869	-818	-883	-778		8.85333	-909	49180	99131	149182	199117	249222
	8.864	-893	-786	-839	-790	-859	-709		8.864	-893	49214	99161	149210	199141	249291
	8.87467	-893	-792	-856	-791	-860	-718		8.87467	-893	49208	99144	149209	199140	249282
	8.88533	-884	-805	-847	-797	-868	-734		8.88533	-884	49195	99153	149203	199132	249266
	8.896	-880	-808	-851	-795	-867	-738		8.896	-880	49192	99149	149205	199133	249262
	8.90667	-872	-805	-858	-813	-872	-749		8.90667	-872	49195	99142	149187	199128	249251
	8.91733	-875	-826	-853	-813	-881	-777		8.91733	-875	49174	99147	149187	199119	249223
	8.928	-916	-831	-858	-810	-886	-802		8.928	-916	49169	99142	149190	199114	249198
	8.93867	-896	-830	-848	-796	-868	-789		8.93867	-896	49170	99152	149204	199132	249211
	8.94933	-902	-845	-856	-798	-870	-784		8.94933	-902	49155	99144	149202	199130	249216
	8.96	-889	-826	-851	-796	-849	-761		8.96	-889	49174	99149	149204	199151	249239
	8.97067	-894	-820	-864	-808	-867	-771		8.97067	-894	49180	99136	149192	199133	249229
	8.98133	-875	-801	-854	-781	-846	-754		8.98133	-875	49199	99146	149219	199154	249246
	8.992	-884	-793	-836	-770	-856	-742		8.992	-884	49207	99164	149230	199144	249258
	9.00267	-870	-791	-828	-771	-849	-755		9.00267	-870	49209	99172	149229	199151	249245
	9.01333	-898	-805	-854	-783	-879	-771		9.01333	-898	49195	99146	149217	199121	249229
	9.024	-873	-796	-824	-775	-865	-747		9.024	-873	49204	99176	149225	199135	249253
	9.03467	-861	-792	-788	-783	-866	-750		9.03467	-861	49208	99212	149217	199134	249250
	9.04533	-873	-787	-787	-782	-875	-743		9.04533	-873	49213	99213	149218	199125	249257
	9.056	-872	-797	-800	-778	-844	-725		9.056	-872	49203	99200	149222	199156	249275
	9.06667	-872	-794	-825	-791	-861	-721		9.06667	-872	49206	99175	149209	199139	249279
	9.07733	-889	-812	-861	-805	-878	-755		9.07733	-889	49188	99139	149195	199122	249245
	9.088	-917	-831	-884	-828	-897	-778		9.088	-917	49169	99116	149172	199103	249222
	9.09867	-900	-827	-870	-797	-906	-768		9.09867	-900	49173	99130	149203	199094	249232
	9.10933	-881	-811	-853	-779	-878	-751		9.10933	-881	49189	99147	149221	199122	249249
	9.12	-854	-805	-854	-782	-840	-741		9.12	-854	49195	99146	149218	199160	249259
	9.13067	-868	-809	-868	-783	-847	-741		9.13067	-868	49191	99132	149217	199153	249259
	9.14133	-847	-799	-839	-764	-850	-745		9.14133	-847	49201	99161	149236	199150	249255
	9.152	-876	-817	-839	-773	-867	-766		9.152	-876	49183	99161	149227	199133	249234
	9.16267	-883	-830	-858	-786	-889	-772		9.16267	-883	49170	99142	149214	199111	249228
	9.17333	-884	-831	-857	-791	-885	-771		9.17333	-884	49169	99143	149209	199115	249229
	9.184	-883	-821	-859	-797	-890	-777		9.184	-883	49179	99141	149203	199110	249223
	9.19467	-890	-819	-860	-791	-864	-781		9.19467	-890	49181	99140	149209	199136	249219
	9.20533	-889	-815	-855	-798	-851	-764		9.20533	-889	49185	99145	149202	199149	249236
	9.216	-887	-808	-863	-795	-870	-764		9.216	-887	49192	99137	149205	199130	249236
	9.22667	-892	-792	-877	-790	-861	-776		9.22667	-892	49208	99123	149210	199139	249224
	9.23733	-900	-805	-882	-793	-873	-784		9.23733	-900	49195	99118	149207	199127	249216
	9.248	-894	-803	-868	-792	-872	-768		9.248	-894	49197	99132	149208	199128	249232
	9.25867	-898	-829	-863	-819	-865	-784		9.25867	-898	49171	99137	149181	199135	249216
	9.26933	-884	-812	-846	-805	-856	-778		9.26933	-884	49188	99154	149195	199144	249222
	9.28	-858	-782	-835	-803	-862	-758		9.28	-858	49218	99165	149197	199138	249242
	9.29067	-873	-793	-837	-810	-874	-765		9.29067	-873	49207	99163	149190	199126	249235
	9.30133	-865	-823	-849	-818	-877	-756		9.30133	-865	49177	99151	149182	199123	249244
	9.312	-884	-823	-862	-809	-878	-776		9.312	-884	49177	99138	149191	199122	249224
	9.32267	-880	-826	-852	-813	-877	-771		9.32267	-880	49174	99148	149187	199123	249229
	9.33333	-880	-834	-845	-812	-862	-750		9.33333	-880	49166	99155	149188	199138	249250
	9.344	-864	-803	-843	-789	-855	-745		9.344	-864	49197	99157	149211	199145	249255
	9.35467	-880	-791	-835	-791	-864	-752		9.35467	-880	49209	99165	149209	199136	249248
	9.36533	-870	-773	-832	-786	-871	-723		9.36533	-870	49227	99168	149214	199129	249277
	9.376	-881	-795	-850	-791	-868	-724		9.376	-881	49205	99150	149209	199132	249276
	9.38667	-875	-803	-849	-782	-876	-717		9.38667	-875	49197	99151	149218	199124	249283
	9.39733	-862	-792	-841	-782	-882	-727		9.39733	-862	49208	99159	149218	199118	249273
	9.408	-881	-810	-846	-785	-889	-756		9.408	-881	49190	99154	149215	199111	249244
	9.41867	-873	-813	-854	-780	-877	-740		9.41867	-873	49187	99146	149220	199123	249260
	9.42933	-858	-807	-874	-785	-882	-764		9.42933	-858	49193	99126	149215	199118	249236
	9.44	-879	-807	-879	-803	-878	-754		9.44	-879	49193	99121	149197	199122	249246
	9.45067	-879	-794	-868	-805	-884	-739		9.45067	-879	49206	99132	149195	199116	249261
	9.46133	-872	-790	-842	-807	-895	-739		9.46133	-872	49210	99158	149193	199105	249261
	9.472	-880	-801	-847	-789	-885	-765		9.472	-880	49199	99153	149211	199115	249235
	9.48267	-882	-795	-858	-790	-878	-753		9.48267	-882	49205	99142	149210	199122	249247
	9.49333	-872	-800	-864	-801	-866	-754		9.49333	-872	49200	99136	149199	199134	249246
	9.504	-884	-835	-890	-821	-896	-771		9.504	-884	49165	99110	149179	199104	249229
	9.51467	-889	-828	-881	-801	-882	-768		9.51467	-889	49172	99119	149199	199118	249232
	9.52533	-858	-818	-846	-781	-866	-752		9.52533	-858	49182	99154	149219	199134	249248
	9.536	-864	-808	-858	-800	-882	-762		9.536	-864	49192	99142	149200	199118	249238
	9.54667	-887	-791	-861	-790	-879	-759		9.54667	-887	49209	99139	149210	199121	249241
	9.55733	-893	-810	-852	-814	-896	-754		9.55733	-893	49190	99148	149186	199104	249246
	9.568	-889	-808	-866	-839	-919	-774		9.568	-889	49192	99134	149161	199081	249226
	9.57867	-895	-801	-878	-838	-894	-785		9.57867	-895	49199	99122	149162	199106	249215
	9.58933	-894	-804	-879	-830	-879	-808		9.58933	-894	49196	99121	149170	199121	249192
	9.6	-882	-785	-848	-807	-889	-785		9.6	-882	49215	99152	149193	199111	249215
	9.61067	-895	-798	-865	-818	-896	-766		9.61067	-895	49202	99135	149182	199104	249234
	9.62133	-903	-815	-873	-822	-917	-764		9.62133	-903	49185	99127	149178	199083	249236
	9.632	-890	-816	-883	-824	-899	-753		9.632	-890	49184	99117	149176	199101	249247
	9.64267	-893	-829	-891	-806	-880	-767		9.64267	-893	49171	99109	149194	199120	249233
	9.65333	-923	-829	-882	-823	-876	-808		9.65333	-923	49171	99118	149177	199124	249192
	9.664	-910	-813	-868	-790	-863	-776		9.664	-910	49187	99132	149210	199137	249224
	9.67467	-892	-817	-844	-785	-866	-761		9.67467	-892	49183	99156	149215	199134	249239
	9.68533	-873	-807	-844	-789	-877	-749		9.68533	-873	49193	99156	149211	199123	249251
	9.696	-912	-804	-854	-801	-889	-760		9.696	-912	49196	99146	149199	199111	249240
	9.70667	-941	-829	-885	-832	-915	-774		9.70667	-941	49171	99115	149168	199085	249226
	9.71733	-905	-824	-864	-816	-899	-781		9.71733	-905	49176	99136	149184	199101	249219
	9.728	-883	-822	-885	-813	-899	-788		9.728	-883	49178	99115	149187	199101	249212
	9.73867	-891	-828	-892	-782	-918	-751		9.73867	-891	49172	99108	149218	199082	249249
	9.74933	-892	-816	-873	-786	-924	-768		9.74933	-892	49184	99127	149214	199076	249232
	9.76	-910	-812	-870	-790	-902	-750		9.76	-910	49188	99130	149210	199098	249250
	9.77067	-879	-814	-877	-789	-883	-745		9.77067	-879	49186	99123	149211	199117	249255
	9.78133	-856	-829	-879	-772	-879	-756		9.78133	-856	49171	99121	149228	199121	249244
	9.792	-869	-840	-874	-776	-888	-773		9.792	-869	49160	99126	149224	199112	249227
	9.80267	-878	-824	-861	-777	-874	-757		9.80267	-878	49176	99139	149223	199126	249243
	9.81333	-873	-802	-849	-799	-886	-757		9.81333	-873	49198	99151	149201	199114	249243
	9.824	-898	-827	-880	-823	-906	-781		9.824	-898	49173	99120	149177	199094	249219
	9.83467	-892	-809	-858	-789	-886	-745		9.83467	-892	49191	99142	149211	199114	249255
	9.84533	-873	-805	-858	-795	-874	-749		9.84533	-873	49195	99142	149205	199126	249251
	9.856	-887	-803	-875	-805	-881	-776		9.856	-887	49197	99125	149195	199119	249224
	9.86667	-894	-811	-877	-803	-890	-793		9.86667	-894	49189	99123	149197	199110	249207
	9.87733	-883	-824	-857	-807	-874	-786		9.87733	-883	49176	99143	149193	199126	249214
	9.888	-896	-832	-855	-835	-899	-809		9.888	-896	49168	99145	149165	199101	249191
	9.89867	-898	-827	-867	-824	-889	-777		9.89867	-898	49173	99133	149176	199111	249223
	9.90933	-902	-840	-876	-791	-875	-764		9.90933	-902	49160	99124	149209	199125	249236
	9.92	-891	-821	-858	-803	-876	-751		9.92	-891	49179	99142	149197	199124	249249
	9.93067	-889	-826	-860	-809	-896	-795		9.93067	-889	49174	99140	149191	199104	249205
	9.94133	-869	-829	-842	-805	-881	-790		9.94133	-869	49171	99158	149195	199119	249210
	9.952	-877	-805	-834	-778	-873	-767		9.952	-877	49195	99166	149222	199127	249233
	9.96267	-896	-799	-861	-800	-890	-776		9.96267	-896	49201	99139	149200	199110	249224
	9.97333	-906	-799	-869	-807	-902	-770		9.97333	-906	49201	99131	149193	199098	249230
	9.984	-889	-798	-835	-792	-885	-720		9.984	-889	49202	99165	149208	199115	249280
	9.99467	-862	-812	-820	-801	-887	-729		9.99467	-862	49188	99180	149199	199113	249271
	10.0053	-882	-830	-845	-819	-899	-754		10.0053	-882	49170	99155	149181	199101	249246
	10.016	-900	-831	-838	-815	-884	-758		10.016	-900	49169	99162	149185	199116	249242
	10.0267	-904	-834	-857	-822	-896	-775		10.0267	-904	49166	99143	149178	199104	249225
	10.0373	-897	-823	-848	-814	-898	-780		10.0373	-897	49177	99152	149186	199102	249220
	10.048	-878	-789	-848	-794	-880	-776		10.048	-878	49211	99152	149206	199120	249224
	10.0587	-868	-777	-848	-765	-868	-765		10.0587	-868	49223	99152	149235	199132	249235
	10.0693	-897	-792	-873	-792	-887	-774		10.0693	-897	49208	99127	149208	199113	249226
	10.08	-916	-820	-877	-805	-905	-777		10.08	-916	49180	99123	149195	199095	249223
	10.0907	-906	-821	-875	-791	-907	-785		10.0907	-906	49179	99125	149209	199093	249215
	10.1013	-898	-819	-841	-773	-901	-771		10.1013	-898	49181	99159	149227	199099	249229
	10.112	-892	-801	-845	-802	-881	-747		10.112	-892	49199	99155	149198	199119	249253
	10.1227	-860	-779	-836	-780	-849	-741		10.1227	-860	49221	99164	149220	199151	249259
	10.1333	-862	-788	-845	-780	-849	-739		10.1333	-862	49212	99155	149220	199151	249261
	10.144	-900	-804	-870	-800	-864	-769		10.144	-900	49196	99130	149200	199136	249231
	10.1547	-932	-829	-900	-832	-891	-796		10.1547	-932	49171	99100	149168	199109	249204
	10.1653	-919	-833	-887	-829	-907	-774		10.1653	-919	49167	99113	149171	199093	249226
	10.176	-901	-821	-847	-796	-899	-775		10.176	-901	49179	99153	149204	199101	249225
	10.1867	-893	-823	-839	-787	-902	-790		10.1867	-893	49177	99161	149213	199098	249210
	10.1973	-893	-814	-851	-798	-876	-780		10.1973	-893	49186	99149	149202	199124	249220
	10.208	-910	-822	-867	-793	-870	-766		10.208	-910	49178	99133	149207	199130	249234
	10.2187	-893	-810	-859	-791	-871	-766		10.2187	-893	49190	99141	149209	199129	249234
	10.2293	-868	-785	-825	-791	-871	-756		10.2293	-868	49215	99175	149209	199129	249244
	10.24	-867	-793	-826	-784	-871	-745		10.24	-867	49207	99174	149216	199129	249255
	10.2507	-866	-796	-823	-768	-877	-738		10.2507	-866	49204	99177	149232	199123	249262
	10.2613	-884	-818	-862	-796	-913	-751		10.2613	-884	49182	99138	149204	199087	249249
	10.272	-876	-812	-856	-804	-905	-756		10.272	-876	49188	99144	149196	199095	249244
	10.2827	-889	-824	-869	-814	-903	-772		10.2827	-889	49176	99131	149186	199097	249228
	10.2933	-894	-833	-870	-815	-914	-792		10.2933	-894	49167	99130	149185	199086	249208
	10.304	-905	-846	-861	-812	-921	-794		10.304	-905	49154	99139	149188	199079	249206
	10.3147	-917	-842	-867	-806	-914	-794		10.3147	-917	49158	99133	149194	199086	249206
	10.3253	-906	-844	-866	-805	-874	-788		10.3253	-906	49156	99134	149195	199126	249212
	10.336	-868	-816	-838	-789	-849	-763		10.336	-868	49184	99162	149211	199151	249237
	10.3467	-858	-825	-854	-802	-887	-787		10.3467	-858	49175	99146	149198	199113	249213
	10.3573	-867	-821	-846	-792	-889	-780		10.3573	-867	49179	99154	149208	199111	249220
	10.368	-864	-806	-832	-795	-890	-761		10.368	-864	49194	99168	149205	199110	249239
	10.3787	-877	-820	-836	-798	-886	-782		10.3787	-877	49180	99164	149202	199114	249218
	10.3893	-883	-819	-850	-816	-879	-770		10.3893	-883	49181	99150	149184	199121	249230
	10.4	-859	-805	-830	-815	-875	-754		10.4	-859	49195	99170	149185	199125	249246
	10.4107	-884	-808	-840	-806	-870	-749		10.4107	-884	49192	99160	149194	199130	249251
	10.4213	-871	-812	-843	-791	-873	-742		10.4213	-871	49188	99157	149209	199127	249258
	10.432	-889	-818	-849	-831	-897	-767		10.432	-889	49182	99151	149169	199103	249233
	10.4427	-885	-796	-842	-827	-884	-787		10.4427	-885	49204	99158	149173	199116	249213
	10.4533	-877	-789	-830	-797	-877	-765		10.4533	-877	49211	99170	149203	199123	249235
	10.464	-896	-797	-865	-812	-886	-786		10.464	-896	49203	99135	149188	199114	249214
	10.4747	-883	-817	-874	-817	-877	-789		10.4747	-883	49183	99126	149183	199123	249211
	10.4853	-880	-840	-884	-815	-884	-804		10.4853	-880	49160	99116	149185	199116	249196
	10.496	-893	-843	-876	-824	-911	-809		10.496	-893	49157	99124	149176	199089	249191
	10.5067	-896	-818	-865	-815	-886	-790		10.5067	-896	49182	99135	149185	199114	249210
	10.5173	-898	-817	-858	-812	-898	-781		10.5173	-898	49183	99142	149188	199102	249219
	10.528	-901	-833	-846	-802	-897	-776		10.528	-901	49167	99154	149198	199103	249224
	10.5387	-887	-827	-855	-810	-901	-772		10.5387	-887	49173	99145	149190	199099	249228
	10.5493	-894	-814	-854	-800	-896	-790		10.5493	-894	49186	99146	149200	199104	249210
	10.56	-921	-826	-878	-808	-919	-802		10.56	-921	49174	99122	149192	199081	249198
	10.5707	-925	-829	-862	-809	-900	-797		10.5707	-925	49171	99138	149191	199100	249203
	10.5813	-919	-834	-871	-811	-903	-806		10.5813	-919	49166	99129	149189	199097	249194
	10.592	-893	-815	-874	-808	-917	-781		10.592	-893	49185	99126	149192	199083	249219
	10.6027	-872	-807	-847	-811	-886	-780		10.6027	-872	49193	99153	149189	199114	249220
	10.6133	-880	-796	-855	-816	-870	-790		10.6133	-880	49204	99145	149184	199130	249210
	10.624	-899	-831	-860	-809	-874	-808		10.624	-899	49169	99140	149191	199126	249192
	10.6347	-902	-826	-847	-801	-874	-793		10.6347	-902	49174	99153	149199	199126	249207
	10.6453	-897	-803	-853	-793	-865	-769		10.6453	-897	49197	99147	149207	199135	249231
	10.656	-894	-808	-854	-771	-851	-764		10.656	-894	49192	99146	149229	199149	249236
	10.6667	-874	-808	-829	-777	-845	-752		10.6667	-874	49192	99171	149223	199155	249248
	10.6773	-878	-815	-859	-816	-854	-762		10.6773	-878	49185	99141	149184	199146	249238
	10.688	-923	-844	-859	-838	-899	-785		10.688	-923	49156	99141	149162	199101	249215
	10.6987	-917	-842	-862	-841	-926	-778		10.6987	-917	49158	99138	149159	199074	249222
	10.7093	-914	-836	-869	-842	-925	-776		10.7093	-914	49164	99131	149158	199075	249224
	10.72	-914	-817	-867	-827	-893	-767		10.72	-914	49183	99133	149173	199107	249233
	10.7307	-899	-809	-846	-809	-865	-756		10.7307	-899	49191	99154	149191	199135	249244
	10.7413	-871	-813	-851	-804	-872	-756		10.7413	-871	49187	99149	149196	199128	249244
	10.752	-876	-803	-851	-791	-869	-730		10.752	-876	49197	99149	149209	199131	249270
	10.7627	-892	-786	-848	-798	-887	-734		10.7627	-892	49214	99152	149202	199113	249266
	10.7733	-910	-817	-862	-823	-880	-740		10.7733	-910	49183	99138	149177	199120	249260
	10.784	-899	-815	-857	-821	-873	-764		10.784	-899	49185	99143	149179	199127	249236
	10.7947	-903	-819	-879	-823	-891	-774		10.7947	-903	49181	99121	149177	199109	249226
	10.8053	-892	-816	-879	-813	-891	-795		10.8053	-892	49184	99121	149187	199109	249205
	10.816	-897	-828	-869	-809	-881	-788		10.816	-897	49172	99131	149191	199119	249212
	10.8267	-907	-820	-879	-825	-874	-782		10.8267	-907	49180	99121	149175	199126	249218
	10.8373	-884	-798	-861	-820	-857	-754		10.8373	-884	49202	99139	149180	199143	249246
	10.848	-896	-794	-851	-815	-859	-750		10.848	-896	49206	99149	149185	199141	249250
	10.8587	-882	-795	-845	-825	-859	-778		10.8587	-882	49205	99155	149175	199141	249222
	10.8693	-883	-792	-868	-811	-863	-780		10.8693	-883	49208	99132	149189	199137	249220
	10.88	-892	-815	-871	-809	-878	-786		10.88	-892	49185	99129	149191	199122	249214
	10.8907	-893	-819	-852	-830	-895	-781		10.8907	-893	49181	99148	149170	199105	249219
	10.9013	-920	-821	-879	-850	-907	-770		10.9013	-920	49179	99121	149150	199093	249230
	10.912	-886	-810	-859	-794	-881	-756		10.912	-886	49190	99141	149206	199119	249244
	10.9227	-886	-836	-873	-810	-905	-764		10.9227	-886	49164	99127	149190	199095	249236
	10.9333	-893	-838	-872	-782	-912	-772		10.9333	-893	49162	99128	149218	199088	249228
	10.944	-888	-820	-864	-776	-896	-780		10.944	-888	49180	99136	149224	199104	249220
	10.9547	-889	-789	-862	-783	-877	-762		10.9547	-889	49211	99138	149217	199123	249238
	10.9653	-855	-780	-835	-789	-865	-762		10.9653	-855	49220	99165	149211	199135	249238
	10.976	-879	-798	-859	-807	-887	-764		10.976	-879	49202	99141	149193	199113	249236
	10.9867	-913	-825	-871	-809	-913	-767		10.9867	-913	49175	99129	149191	199087	249233
	10.9973	-910	-830	-855	-805	-919	-751		10.9973	-910	49170	99145	149195	199081	249249
	11.008	-918	-855	-872	-824	-933	-783		11.008	-918	49145	99128	149176	199067	249217
	11.0187	-877	-840	-869	-787	-922	-780		11.0187	-877	49160	99131	149213	199078	249220
	11.0293	-869	-808	-892	-787	-915	-790		11.0293	-869	49192	99108	149213	199085	249210
	11.04	-888	-802	-898	-779	-907	-778		11.04	-888	49198	99102	149221	199093	249222
	11.0507	-919	-823	-888	-794	-927	-816		11.0507	-919	49177	99112	149206	199073	249184
	11.0613	-904	-834	-869	-813	-923	-808		11.0613	-904	49166	99131	149187	199077	249192
	11.072	-914	-834	-876	-816	-935	-803		11.072	-914	49166	99124	149184	199065	249197
	11.0827	-916	-832	-884	-818	-918	-799		11.0827	-916	49168	99116	149182	199082	249201
	11.0933	-896	-849	-872	-809	-920	-811		11.0933	-896	49151	99128	149191	199080	249189
	11.104	-888	-835	-863	-797	-897	-832		11.104	-888	49165	99137	149203	199103	249168
	11.1147	-884	-829	-857	-796	-891	-807		11.1147	-884	49171	99143	149204	199109	249193
	11.1253	-889	-839	-844	-806	-884	-792		11.1253	-889	49161	99156	149194	199116	249208
	11.136	-902	-832	-855	-809	-879	-787		11.136	-902	49168	99145	149191	199121	249213
	11.1467	-913	-820	-838	-828	-900	-784		11.1467	-913	49180	99162	149172	199100	249216
	11.1573	-907	-823	-854	-822	-906	-777		11.1573	-907	49177	99146	149178	199094	249223
	11.168	-908	-835	-878	-830	-894	-787		11.168	-908	49165	99122	149170	199106	249213
	11.1787	-950	-858	-886	-859	-907	-812		11.1787	-950	49142	99114	149141	199093	249188
	11.1893	-934	-840	-869	-836	-886	-798		11.1893	-934	49160	99131	149164	199114	249202
	11.2	-900	-843	-874	-831	-905	-791		11.2	-900	49157	99126	149169	199095	249209
	11.2107	-889	-836	-862	-817	-895	-787		11.2107	-889	49164	99138	149183	199105	249213
	11.2213	-896	-852	-858	-829	-904	-807		11.2213	-896	49148	99142	149171	199096	249193
	11.232	-900	-862	-869	-820	-895	-810		11.232	-900	49138	99131	149180	199105	249190
	11.2427	-895	-857	-875	-829	-911	-823		11.2427	-895	49143	99125	149171	199089	249177
	11.2533	-888	-831	-840	-822	-909	-805		11.2533	-888	49169	99160	149178	199091	249195
	11.264	-905	-849	-861	-809	-879	-797		11.264	-905	49151	99139	149191	199121	249203
	11.2747	-905	-840	-861	-817	-874	-783		11.2747	-905	49160	99139	149183	199126	249217
	11.2853	-895	-838	-845	-807	-894	-765		11.2853	-895	49162	99155	149193	199106	249235
	11.296	-892	-826	-851	-815	-884	-762		11.296	-892	49174	99149	149185	199116	249238
	11.3067	-904	-834	-863	-827	-899	-760		11.3067	-904	49166	99137	149173	199101	249240
	11.3173	-903	-824	-860	-809	-896	-781		11.3173	-903	49176	99140	149191	199104	249219
	11.328	-909	-833	-872	-810	-871	-781		11.328	-909	49167	99128	149190	199129	249219
	11.3387	-915	-845	-880	-826	-872	-807		11.3387	-915	49155	99120	149174	199128	249193
	11.3493	-908	-838	-868	-834	-864	-812		11.3493	-908	49162	99132	149166	199136	249188
	11.36	-898	-828	-861	-823	-890	-806		11.36	-898	49172	99139	149177	199110	249194
	11.3707	-881	-821	-856	-802	-892	-788		11.3707	-881	49179	99144	149198	199108	249212
	11.3813	-890	-817	-838	-795	-886	-770		11.3813	-890	49183	99162	149205	199114	249230
	11.392	-875	-813	-837	-784	-887	-767		11.392	-875	49187	99163	149216	199113	249233
	11.4027	-885	-799	-837	-760	-880	-751		11.4027	-885	49201	99163	149240	199120	249249
	11.4133	-872	-790	-838	-795	-875	-762		11.4133	-872	49210	99162	149205	199125	249238
	11.424	-897	-821	-864	-832	-894	-788		11.424	-897	49179	99136	149168	199106	249212
	11.4347	-938	-838	-884	-842	-897	-821		11.4347	-938	49162	99116	149158	199103	249179
	11.4453	-931	-833	-885	-823	-894	-802		11.4453	-931	49167	99115	149177	199106	249198
	11.456	-904	-811	-867	-825	-883	-778		11.456	-904	49189	99133	149175	199117	249222
	11.4667	-879	-834	-867	-822	-897	-784		11.4667	-879	49166	99133	149178	199103	249216
	11.4773	-876	-852	-863	-827	-903	-779		11.4773	-876	49148	99137	149173	199097	249221
	11.488	-877	-841	-839	-808	-887	-775		11.488	-877	49159	99161	149192	199113	249225
	11.4987	-916	-861	-851	-825	-938	-795		11.4987	-916	49139	99149	149175	199062	249205
	11.5093	-912	-844	-865	-820	-936	-813		11.5093	-912	49156	99135	149180	199064	249187
	11.52	-907	-821	-866	-819	-927	-835		11.52	-907	49179	99134	149181	199073	249165
	11.5307	-877	-817	-869	-821	-915	-821		11.5307	-877	49183	99131	149179	199085	249179
	11.5413	-888	-811	-862	-817	-913	-785		11.5413	-888	49189	99138	149183	199087	249215
	11.552	-887	-802	-841	-812	-893	-748		11.552	-887	49198	99159	149188	199107	249252
	11.5627	-884	-806	-831	-817	-904	-770		11.5627	-884	49194	99169	149183	199096	249230
	11.5733	-890	-815	-831	-812	-921	-797		11.5733	-890	49185	99169	149188	199079	249203
	11.584	-915	-818	-873	-799	-936	-826		11.584	-915	49182	99127	149201	199064	249174
	11.5947	-923	-827	-891	-815	-933	-820		11.5947	-923	49173	99109	149185	199067	249180
	11.6053	-920	-810	-859	-794	-913	-801		11.6053	-920	49190	99141	149206	199087	249199
	11.616	-894	-801	-841	-766	-878	-789		11.616	-894	49199	99159	149234	199122	249211
	11.6267	-854	-790	-804	-770	-857	-776		11.6267	-854	49210	99196	149230	199143	249224
	11.6373	-857	-803	-817	-791	-874	-764		11.6373	-857	49197	99183	149209	199126	249236
	11.648	-899	-833	-861	-829	-916	-782		11.648	-899	49167	99139	149171	199084	249218
	11.6587	-902	-826	-858	-817	-907	-780		11.6587	-902	49174	99142	149183	199093	249220
	11.6693	-875	-809	-838	-824	-899	-774		11.6693	-875	49191	99162	149176	199101	249226
	11.68	-872	-796	-835	-804	-886	-775		11.68	-872	49204	99165	149196	199114	249225
	11.6907	-898	-798	-834	-793	-879	-777		11.6907	-898	49202	99166	149207	199121	249223
	11.7013	-885	-806	-820	-793	-860	-763		11.7013	-885	49194	99180	149207	199140	249237
	11.712	-891	-814	-825	-787	-876	-780		11.712	-891	49186	99175	149213	199124	249220
	11.7227	-869	-802	-824	-790	-884	-800		11.7227	-869	49198	99176	149210	199116	249200
	11.7333	-886	-815	-832	-811	-890	-814		11.7333	-886	49185	99168	149189	199110	249186
	11.744	-895	-804	-828	-816	-884	-802		11.744	-895	49196	99172	149184	199116	249198
	11.7547	-901	-803	-818	-806	-888	-788		11.7547	-901	49197	99182	149194	199112	249212
	11.7653	-915	-828	-841	-816	-913	-788		11.7653	-915	49172	99159	149184	199087	249212
	11.776	-887	-806	-839	-806	-900	-772		11.776	-887	49194	99161	149194	199100	249228
	11.7867	-885	-805	-842	-811	-903	-763		11.7867	-885	49195	99158	149189	199097	249237
	11.7973	-897	-809	-836	-821	-912	-763		11.7973	-897	49191	99164	149179	199088	249237
	11.808	-894	-800	-841	-820	-907	-794		11.808	-894	49200	99159	149180	199093	249206
	11.8187	-889	-823	-837	-788	-899	-768		11.8187	-889	49177	99163	149212	199101	249232
	11.8293	-894	-832	-855	-806	-895	-774		11.8293	-894	49168	99145	149194	199105	249226
	11.84	-909	-817	-856	-822	-884	-803		11.84	-909	49183	99144	149178	199116	249197
	11.8507	-910	-819	-847	-801	-889	-807		11.8507	-910	49181	99153	149199	199111	249193
	11.8613	-899	-830	-851	-792	-903	-805		11.8613	-899	49170	99149	149208	199097	249195
	11.872	-874	-819	-851	-804	-894	-788		11.872	-874	49181	99149	149196	199106	249212
	11.8827	-902	-821	-850	-812	-890	-780		11.8827	-902	49179	99150	149188	199110	249220
	11.8933	-910	-835	-842	-835	-884	-785		11.8933	-910	49165	99158	149165	199116	249215
	11.904	-905	-846	-845	-845	-920	-788		11.904	-905	49154	99155	149155	199080	249212
	11.9147	-889	-842	-865	-853	-921	-797		11.9147	-889	49158	99135	149147	199079	249203
	11.9253	-887	-832	-844	-825	-906	-795		11.9253	-887	49168	99156	149175	199094	249205
	11.936	-885	-824	-845	-801	-906	-781		11.936	-885	49176	99155	149199	199094	249219
	11.9467	-873	-835	-828	-790	-891	-784		11.9467	-873	49165	99172	149210	199109	249216
	11.9573	-866	-836	-842	-797	-889	-784		11.9573	-866	49164	99158	149203	199111	249216
	11.968	-867	-826	-830	-801	-885	-765		11.968	-867	49174	99170	149199	199115	249235
	11.9787	-870	-829	-816	-816	-901	-771		11.9787	-870	49171	99184	149184	199099	249229
	11.9893	-896	-834	-822	-834	-913	-794		11.9893	-896	49166	99178	149166	199087	249206
	12	-902	-829	-834	-829	-901	-793		12	-902	49171	99166	149171	199099	249207
	12.0107	-892	-818	-834	-810	-884	-779		12.0107	-892	49182	99166	149190	199116	249221
	12.0213	-871	-830	-846	-804	-906	-760		12.0213	-871	49170	99154	149196	199094	249240
	12.032	-876	-829	-863	-807	-895	-753		12.032	-876	49171	99137	149193	199105	249247
	12.0427	-899	-846	-869	-830	-902	-797		12.0427	-899	49154	99131	149170	199098	249203
	12.0533	-916	-841	-870	-847	-928	-806		12.0533	-916	49159	99130	149153	199072	249194
	12.064	-904	-834	-849	-840	-935	-795		12.064	-904	49166	99151	149160	199065	249205
	12.0747	-885	-842	-854	-829	-920	-785		12.0747	-885	49158	99146	149171	199080	249215
	12.0853	-893	-853	-866	-835	-916	-786		12.0853	-893	49147	99134	149165	199084	249214
	12.096	-884	-841	-874	-839	-902	-791		12.096	-884	49159	99126	149161	199098	249209
	12.1067	-880	-831	-856	-844	-915	-783		12.1067	-880	49169	99144	149156	199085	249217
	12.1173	-885	-843	-845	-853	-917	-788		12.1173	-885	49157	99155	149147	199083	249212
	12.128	-908	-846	-864	-857	-930	-808		12.128	-908	49154	99136	149143	199070	249192
	12.1387	-907	-839	-842	-826	-916	-795		12.1387	-907	49161	99158	149174	199084	249205
	12.1493	-934	-842	-837	-843	-930	-801		12.1493	-934	49158	99163	149157	199070	249199
	12.16	-913	-831	-846	-828	-913	-792		12.16	-913	49169	99154	149172	199087	249208
	12.1707	-886	-829	-830	-816	-897	-786		12.1707	-886	49171	99170	149184	199103	249214
	12.1813	-888	-814	-842	-821	-886	-791		12.1813	-888	49186	99158	149179	199114	249209
	12.192	-886	-811	-862	-828	-899	-798		12.192	-886	49189	99138	149172	199101	249202
	12.2027	-855	-776	-837	-812	-882	-795		12.2027	-855	49224	99163	149188	199118	249205
	12.2133	-867	-782	-827	-807	-870	-794		12.2133	-867	49218	99173	149193	199130	249206
	12.224	-882	-791	-839	-834	-868	-799		12.224	-882	49209	99161	149166	199132	249201
	12.2347	-864	-796	-836	-837	-875	-778		12.2347	-864	49204	99164	149163	199125	249222
	12.2453	-869	-811	-841	-820	-872	-770		12.2453	-869	49189	99159	149180	199128	249230
	12.256	-881	-828	-855	-826	-882	-761		12.256	-881	49172	99145	149174	199118	249239
	12.2667	-902	-828	-849	-836	-889	-748		12.2667	-902	49172	99151	149164	199111	249252
	12.2773	-935	-849	-869	-842	-912	-762		12.2773	-935	49151	99131	149158	199088	249238
	12.288	-912	-820	-841	-817	-902	-752		12.288	-912	49180	99159	149183	199098	249248
	12.2987	-888	-815	-827	-815	-900	-766		12.2987	-888	49185	99173	149185	199100	249234
	12.3093	-879	-828	-845	-822	-897	-767		12.3093	-879	49172	99155	149178	199103	249233
	12.32	-868	-836	-845	-827	-895	-767		12.32	-868	49164	99155	149173	199105	249233
	12.3307	-888	-826	-867	-819	-912	-779		12.3307	-888	49174	99133	149181	199088	249221
	12.3413	-907	-847	-862	-856	-914	-790		12.3413	-907	49153	99138	149144	199086	249210
	12.352	-868	-842	-841	-830	-885	-801		12.352	-868	49158	99159	149170	199115	249199
	12.3627	-896	-854	-855	-835	-900	-818		12.3627	-896	49146	99145	149165	199100	249182
	12.3733	-928	-875	-881	-858	-937	-829		12.3733	-928	49125	99119	149142	199063	249171
	12.384	-912	-869	-876	-859	-940	-835		12.384	-912	49131	99124	149141	199060	249165
	12.3947	-918	-822	-855	-841	-954	-820		12.3947	-918	49178	99145	149159	199046	249180
	12.4053	-919	-811	-876	-852	-943	-822		12.4053	-919	49189	99124	149148	199057	249178
	12.416	-914	-819	-875	-846	-933	-821		12.416	-914	49181	99125	149154	199067	249179
	12.4267	-909	-805	-860	-826	-922	-826		12.4267	-909	49195	99140	149174	199078	249174
	12.4373	-888	-786	-821	-790	-903	-793		12.4373	-888	49214	99179	149210	199097	249207
	12.448	-895	-826	-826	-816	-910	-756		12.448	-895	49174	99174	149184	199090	249244
	12.4587	-890	-814	-832	-821	-918	-750		12.4587	-890	49186	99168	149179	199082	249250
	12.4693	-880	-815	-818	-817	-892	-760		12.4693	-880	49185	99182	149183	199108	249240
	12.48	-868	-820	-809	-789	-861	-756		12.48	-868	49180	99191	149211	199139	249244
	12.4907	-886	-842	-861	-834	-893	-780		12.4907	-886	49158	99139	149166	199107	249220
	12.5013	-872	-810	-835	-825	-894	-754		12.5013	-872	49190	99165	149175	199106	249246
	12.512	-883	-804	-835	-831	-891	-771		12.512	-883	49196	99165	149169	199109	249229
	12.5227	-867	-809	-825	-805	-884	-751		12.5227	-867	49191	99175	149195	199116	249249
	12.5333	-881	-819	-845	-823	-892	-769		12.5333	-881	49181	99155	149177	199108	249231
	12.544	-900	-817	-866	-840	-894	-806		12.544	-900	49183	99134	149160	199106	249194
	12.5547	-903	-844	-885	-842	-920	-824		12.5547	-903	49156	99115	149158	199080	249176
	12.5653	-881	-826	-847	-816	-894	-817		12.5653	-881	49174	99153	149184	199106	249183
	12.576	-879	-813	-851	-804	-903	-796		12.576	-879	49187	99149	149196	199097	249204
	12.5867	-861	-800	-840	-809	-889	-763		12.5867	-861	49200	99160	149191	199111	249237
	12.5973	-878	-843	-851	-811	-920	-768		12.5973	-878	49157	99149	149189	199080	249232
	12.608	-894	-842	-849	-826	-924	-763		12.608	-894	49158	99151	149174	199076	249237
	12.6187	-903	-827	-845	-820	-913	-774		12.6187	-903	49173	99155	149180	199087	249226
	12.6293	-879	-802	-841	-803	-910	-761		12.6293	-879	49198	99159	149197	199090	249239
	12.64	-881	-809	-827	-799	-908	-751		12.64	-881	49191	99173	149201	199092	249249
	12.6507	-899	-834	-844	-818	-919	-768		12.6507	-899	49166	99156	149182	199081	249232
	12.6613	-914	-839	-832	-827	-921	-776		12.6613	-914	49161	99168	149173	199079	249224
	12.672	-913	-829	-842	-821	-912	-776		12.672	-913	49171	99158	149179	199088	249224
	12.6827	-910	-834	-831	-803	-877	-792		12.6827	-910	49166	99169	149197	199123	249208
	12.6933	-892	-827	-831	-782	-868	-767		12.6933	-892	49173	99169	149218	199132	249233
	12.704	-909	-817	-815	-797	-888	-773		12.704	-909	49183	99185	149203	199112	249227
	12.7147	-887	-801	-810	-807	-895	-765		12.7147	-887	49199	99190	149193	199105	249235
	12.7253	-897	-825	-828	-829	-902	-778		12.7253	-897	49175	99172	149171	199098	249222
	12.736	-885	-826	-851	-819	-901	-798		12.736	-885	49174	99149	149181	199099	249202
	12.7467	-876	-825	-858	-811	-897	-786		12.7467	-876	49175	99142	149189	199103	249214
	12.7573	-860	-820	-841	-806	-884	-774		12.7573	-860	49180	99159	149194	199116	249226
	12.768	-854	-804	-826	-779	-879	-773		12.768	-854	49196	99174	149221	199121	249227
	12.7787	-871	-795	-833	-789	-911	-770		12.7787	-871	49205	99167	149211	199089	249230
	12.7893	-875	-794	-823	-794	-911	-771		12.7893	-875	49206	99177	149206	199089	249229
	12.8	-909	-834	-853	-841	-917	-802		12.8	-909	49166	99147	149159	199083	249198
	12.8107	-917	-843	-883	-844	-914	-819		12.8107	-917	49157	99117	149156	199086	249181
	12.8213	-909	-823	-894	-837	-918	-805		12.8213	-909	49177	99106	149163	199082	249195
	12.832	-907	-815	-861	-820	-903	-808		12.832	-907	49185	99139	149180	199097	249192
	12.8427	-916	-833	-867	-827	-910	-787		12.8427	-916	49167	99133	149173	199090	249213
	12.8533	-921	-843	-874	-816	-905	-785		12.8533	-921	49157	99126	149184	199095	249215
	12.864	-926	-843	-875	-821	-915	-799		12.864	-926	49157	99125	149179	199085	249201
	12.8747	-913	-849	-884	-847	-890	-793		12.8747	-913	49151	99116	149153	199110	249207
	12.8853	-912	-869	-889	-865	-886	-785		12.8853	-912	49131	99111	149135	199114	249215
	12.896	-899	-829	-860	-840	-880	-784		12.896	-899	49171	99140	149160	199120	249216
	12.9067	-889	-823	-836	-798	-877	-768		12.9067	-889	49177	99164	149202	199123	249232
	12.9173	-919	-839	-845	-815	-901	-800		12.9173	-919	49161	99155	149185	199099	249200
	12.928	-934	-827	-856	-817	-904	-811		12.928	-934	49173	99144	149183	199096	249189
	12.9387	-913	-832	-852	-808	-899	-804		12.9387	-913	49168	99148	149192	199101	249196
	12.9493	-904	-852	-869	-813	-917	-809		12.9493	-904	49148	99131	149187	199083	249191
	12.96	-863	-820	-851	-793	-875	-769		12.96	-863	49180	99149	149207	199125	249231
	12.9707	-875	-835	-865	-802	-879	-759		12.9707	-875	49165	99135	149198	199121	249241
	12.9813	-886	-832	-862	-804	-894	-757		12.9813	-886	49168	99138	149196	199106	249243
	12.992	-879	-832	-846	-794	-898	-750		12.992	-879	49168	99154	149206	199102	249250
	13.0027	-943	-893	-894	-864	-971	-812		13.0027	-943	49107	99106	149136	199029	249188
	13.0133	-961	-913	-888	-894	-965	-839		13.0133	-961	49087	99112	149106	199035	249161
	13.024	-924	-885	-876	-862	-932	-832		13.024	-924	49115	99124	149138	199068	249168
	13.0347	-905	-868	-858	-833	-906	-815		13.0347	-905	49132	99142	149167	199094	249185
	13.0453	-886	-833	-831	-838	-870	-789		13.0453	-886	49167	99169	149162	199130	249211
	13.056	-895	-826	-825	-823	-872	-776		13.056	-895	49174	99175	149177	199128	249224
	13.0667	-916	-820	-826	-829	-885	-810		13.0667	-916	49180	99174	149171	199115	249190
	13.0773	-928	-849	-844	-846	-903	-799		13.0773	-928	49151	99156	149154	199097	249201
	13.088	-939	-866	-875	-851	-930	-815		13.088	-939	49134	99125	149149	199070	249185
	13.0987	-927	-847	-873	-834	-925	-809		13.0987	-927	49153	99127	149166	199075	249191
	13.1093	-914	-843	-856	-839	-913	-795		13.1093	-914	49157	99144	149161	199087	249205
	13.12	-918	-857	-864	-842	-913	-811		13.12	-918	49143	99136	149158	199087	249189
	13.1307	-890	-857	-867	-842	-899	-797		13.1307	-890	49143	99133	149158	199101	249203
	13.1413	-881	-823	-858	-840	-879	-776		13.1413	-881	49177	99142	149160	199121	249224
	13.152	-878	-811	-843	-800	-876	-759		13.152	-878	49189	99157	149200	199124	249241
	13.1627	-899	-816	-838	-806	-867	-764		13.1627	-899	49184	99162	149194	199133	249236
	13.1733	-918	-828	-865	-820	-888	-767		13.1733	-918	49172	99135	149180	199112	249233
	13.184	-919	-832	-859	-838	-898	-774		13.184	-919	49168	99141	149162	199102	249226
	13.1947	-946	-877	-881	-851	-922	-812		13.1947	-946	49123	99119	149149	199078	249188
	13.2053	-913	-850	-857	-808	-899	-792		13.2053	-913	49150	99143	149192	199101	249208
	13.216	-886	-830	-861	-807	-878	-778		13.216	-886	49170	99139	149193	199122	249222
	13.2267	-874	-836	-864	-818	-895	-795		13.2267	-874	49164	99136	149182	199105	249205
	13.2373	-880	-851	-853	-810	-904	-818		13.2373	-880	49149	99147	149190	199096	249182
	13.248	-888	-851	-846	-780	-887	-777		13.248	-888	49149	99154	149220	199113	249223
	13.2587	-913	-851	-856	-824	-910	-770		13.2587	-913	49149	99144	149176	199090	249230
	13.2693	-917	-861	-866	-836	-911	-777		13.2693	-917	49139	99134	149164	199089	249223
	13.28	-907	-868	-865	-828	-916	-808		13.28	-907	49132	99135	149172	199084	249192
	13.2907	-913	-868	-876	-826	-904	-833		13.2907	-913	49132	99124	149174	199096	249167
	13.3013	-907	-846	-867	-816	-880	-820		13.3013	-907	49154	99133	149184	199120	249180
	13.312	-888	-831	-842	-806	-896	-774		13.312	-888	49169	99158	149194	199104	249226
	13.3227	-910	-853	-845	-807	-917	-770		13.3227	-910	49147	99155	149193	199083	249230
	13.3333	-898	-840	-836	-803	-907	-765		13.3333	-898	49160	99164	149197	199093	249235
	13.344	-901	-823	-848	-815	-921	-782		13.344	-901	49177	99152	149185	199079	249218
	13.3547	-903	-826	-868	-824	-945	-787		13.3547	-903	49174	99132	149176	199055	249213
	13.3653	-899	-814	-853	-821	-924	-790		13.3653	-899	49186	99147	149179	199076	249210
	13.376	-911	-838	-872	-845	-936	-807		13.376	-911	49162	99128	149155	199064	249193
	13.3867	-913	-848	-890	-840	-916	-812		13.3867	-913	49152	99110	149160	199084	249188
	13.3973	-929	-836	-883	-820	-895	-794		13.3973	-929	49164	99117	149180	199105	249206
	13.408	-935	-838	-857	-818	-892	-769		13.408	-935	49162	99143	149182	199108	249231
	13.4187	-935	-862	-857	-834	-912	-808		13.4187	-935	49138	99143	149166	199088	249192
	13.4293	-930	-856	-879	-835	-915	-816		13.4293	-930	49144	99121	149165	199085	249184
	13.44	-929	-851	-879	-830	-884	-795		13.44	-929	49149	99121	149170	199116	249205
	13.4507	-905	-846	-862	-824	-900	-793		13.4507	-905	49154	99138	149176	199100	249207
	13.4613	-900	-851	-845	-803	-889	-782		13.4613	-900	49149	99155	149197	199111	249218
	13.472	-920	-868	-872	-832	-905	-781		13.472	-920	49132	99128	149168	199095	249219
	13.4827	-916	-860	-878	-831	-916	-787		13.4827	-916	49140	99122	149169	199084	249213
	13.4933	-889	-840	-854	-799	-902	-771		13.4933	-889	49160	99146	149201	199098	249229
	13.504	-912	-864	-856	-814	-915	-776		13.504	-912	49136	99144	149186	199085	249224
	13.5147	-944	-886	-878	-851	-925	-795		13.5147	-944	49114	99122	149149	199075	249205
	13.5253	-949	-865	-884	-851	-921	-809		13.5253	-949	49135	99116	149149	199079	249191
	13.536	-932	-855	-864	-826	-894	-783		13.536	-932	49145	99136	149174	199106	249217
	13.5467	-920	-840	-848	-806	-884	-759		13.5467	-920	49160	99152	149194	199116	249241
	13.5573	-912	-850	-862	-815	-902	-774		13.5573	-912	49150	99138	149185	199098	249226
	13.568	-928	-856	-870	-824	-924	-797		13.568	-928	49144	99130	149176	199076	249203
	13.5787	-920	-859	-882	-835	-930	-807		13.5787	-920	49141	99118	149165	199070	249193
	13.5893	-903	-864	-895	-847	-932	-798		13.5893	-903	49136	99105	149153	199068	249202
	13.6	-920	-873	-890	-849	-918	-808		13.6	-920	49127	99110	149151	199082	249192
	13.6107	-964	-893	-909	-862	-945	-835		13.6107	-964	49107	99091	149138	199055	249165
	13.6213	-964	-894	-892	-866	-952	-816		13.6213	-964	49106	99108	149134	199048	249184
	13.632	-963	-903	-886	-869	-957	-828		13.632	-963	49097	99114	149131	199043	249172
	13.6427	-968	-909	-898	-890	-972	-835		13.6427	-968	49091	99102	149110	199028	249165
	13.6533	-973	-904	-911	-893	-987	-836		13.6533	-973	49096	99089	149107	199013	249164
	13.664	-961	-879	-899	-864	-978	-847		13.664	-961	49121	99101	149136	199022	249153
	13.6747	-964	-865	-908	-847	-963	-828		13.6747	-964	49135	99092	149153	199037	249172
	13.6853	-991	-916	-923	-882	-996	-843		13.6853	-991	49084	99077	149118	199004	249157
	13.696	-982	-917	-915	-877	-978	-862		13.696	-982	49083	99085	149123	199022	249138
	13.7067	-1001	-925	-937	-871	-986	-859		13.7067	-1001	49075	99063	149129	199014	249141
	13.7173	-994	-931	-926	-904	-999	-856		13.7173	-994	49069	99074	149096	199001	249144
	13.728	-997	-939	-936	-925	-998	-868		13.728	-997	49061	99064	149075	199002	249132
	13.7387	-1007	-946	-946	-938	-990	-842		13.7387	-1007	49054	99054	149062	199010	249158
	13.7493	-1000	-949	-943	-925	-973	-840		13.7493	-1000	49051	99057	149075	199027	249160
	13.76	-976	-935	-951	-918	-989	-831		13.76	-976	49065	99049	149082	199011	249169
	13.7707	-993	-930	-963	-939	-1011	-847		13.7707	-993	49070	99037	149061	198989	249153
	13.7813	-1023	-954	-984	-948	-1033	-855		13.7813	-1023	49046	99016	149052	198967	249145
	13.792	-998	-944	-971	-954	-1013	-861		13.792	-998	49056	99029	149046	198987	249139
	13.8027	-1014	-941	-980	-967	-1022	-887		13.8027	-1014	49059	99020	149033	198978	249113
	13.8133	-1023	-951	-954	-946	-1022	-895		13.8133	-1023	49049	99046	149054	198978	249105
	13.824	-1049	-986	-965	-969	-1052	-910		13.824	-1049	49014	99035	149031	198948	249090
	13.8347	-1041	-965	-972	-958	-1041	-897		13.8347	-1041	49035	99028	149042	198959	249103
	13.8453	-1055	-964	-979	-941	-1051	-911		13.8453	-1055	49036	99021	149059	198949	249089
	13.856	-1066	-956	-985	-927	-1064	-917		13.856	-1066	49044	99015	149073	198936	249083
	13.8667	-1076	-974	-1013	-944	-1058	-930		13.8667	-1076	49026	98987	149056	198942	249070
	13.8773	-1074	-991	-1027	-983	-1073	-944		13.8773	-1074	49009	98973	149017	198927	249056
	13.888	-1089	-1015	-1029	-985	-1077	-953		13.888	-1089	48985	98971	149015	198923	249047
	13.8987	-1081	-1025	-1016	-975	-1085	-940		13.8987	-1081	48975	98984	149025	198915	249060
	13.9093	-1068	-1019	-1007	-972	-1088	-935		13.9093	-1068	48981	98993	149028	198912	249065
	13.92	-1078	-1026	-1027	-981	-1081	-929		13.92	-1078	48974	98973	149019	198919	249071
	13.9307	-1093	-1026	-1035	-987	-1077	-938		13.9307	-1093	48974	98965	149013	198923	249062
	13.9413	-1084	-1018	-1041	-1002	-1069	-939		13.9413	-1084	48982	98959	148998	198931	249061
	13.952	-1046	-1011	-1015	-993	-1061	-935		13.952	-1046	48989	98985	149007	198939	249065
	13.9627	-1067	-1013	-1019	-993	-1072	-914		13.9627	-1067	48987	98981	149007	198928	249086
	13.9733	-1079	-1006	-1006	-979	-1068	-921		13.9733	-1079	48994	98994	149021	198932	249079
	13.984	-1082	-1006	-1010	-984	-1076	-916		13.984	-1082	48994	98990	149016	198924	249084
	13.9947	-1069	-997	-1015	-975	-1065	-890		13.9947	-1069	49003	98985	149025	198935	249110
	14.0053	-1068	-1006	-1013	-958	-1053	-899		14.0053	-1068	48994	98987	149042	198947	249101
	14.016	-1064	-1004	-1009	-994	-1062	-886		14.016	-1064	48996	98991	149006	198938	249114
	14.0267	-1042	-993	-987	-979	-1049	-886		14.0267	-1042	49007	99013	149021	198951	249114
	14.0373	-1036	-990	-990	-961	-1041	-895		14.0373	-1036	49010	99010	149039	198959	249105
	14.048	-1056	-1001	-1013	-974	-1046	-896		14.048	-1056	48999	98987	149026	198954	249104
	14.0587	-1054	-1006	-1002	-961	-1062	-898		14.0587	-1054	48994	98998	149039	198938	249102
	14.0693	-1051	-996	-1007	-948	-1052	-920		14.0693	-1051	49004	98993	149052	198948	249080
	14.08	-1055	-968	-990	-959	-1037	-919		14.08	-1055	49032	99010	149041	198963	249081
	14.0907	-1059	-959	-972	-944	-996	-904		14.0907	-1059	49041	99028	149056	199004	249096
	14.1013	-1062	-991	-983	-956	-1011	-933		14.1013	-1062	49009	99017	149044	198989	249067
	14.112	-1065	-975	-993	-947	-1030	-936		14.112	-1065	49025	99007	149053	198970	249064
	14.1227	-1076	-969	-984	-952	-1071	-925		14.1227	-1076	49031	99016	149048	198929	249075
	14.1333	-1057	-969	-935	-943	-1053	-885		14.1333	-1057	49031	99065	149057	198947	249115
	14.144	-1047	-984	-933	-944	-1031	-899		14.144	-1047	49016	99067	149056	198969	249101
	14.1547	-1046	-964	-934	-920	-1018	-881		14.1547	-1046	49036	99066	149080	198982	249119
	14.1653	-1017	-937	-931	-897	-1015	-855		14.1653	-1017	49063	99069	149103	198985	249145
	14.176	-1026	-932	-945	-925	-1014	-882		14.176	-1026	49068	99055	149075	198986	249118
	14.1867	-1019	-945	-961	-938	-1005	-896		14.1867	-1019	49055	99039	149062	198995	249104
	14.1973	-998	-908	-941	-907	-959	-874		14.1973	-998	49092	99059	149093	199041	249126
	14.208	-995	-918	-954	-915	-964	-864		14.208	-995	49082	99046	149085	199036	249136
	14.2187	-1012	-903	-928	-902	-984	-854		14.2187	-1012	49097	99072	149098	199016	249146
	14.2293	-1016	-904	-915	-884	-983	-836		14.2293	-1016	49096	99085	149116	199017	249164
	14.24	-1016	-911	-903	-886	-976	-845		14.24	-1016	49089	99097	149114	199024	249155
	14.2507	-994	-892	-901	-876	-953	-840		14.2507	-994	49108	99099	149124	199047	249160
	14.2613	-994	-895	-901	-879	-950	-843		14.2613	-994	49105	99099	149121	199050	249157
	14.272	-967	-897	-894	-896	-925	-836		14.272	-967	49103	99106	149104	199075	249164
	14.2827	-953	-902	-898	-896	-905	-834		14.2827	-953	49098	99102	149104	199095	249166
	14.2933	-966	-894	-902	-861	-917	-827		14.2933	-966	49106	99098	149139	199083	249173
	14.304	-959	-874	-890	-848	-919	-805		14.304	-959	49126	99110	149152	199081	249195
	14.3147	-928	-857	-865	-859	-897	-751		14.3147	-928	49143	99135	149141	199103	249249
	14.3253	-921	-863	-877	-854	-888	-737		14.3253	-921	49137	99123	149146	199112	249263
	14.336	-945	-870	-879	-841	-897	-769		14.336	-945	49130	99121	149159	199103	249231
	14.3467	-958	-872	-890	-855	-901	-787		14.3467	-958	49128	99110	149145	199099	249213
	14.3573	-943	-867	-889	-836	-917	-777		14.3573	-943	49133	99111	149164	199083	249223
	14.368	-897	-848	-839	-796	-908	-772		14.368	-897	49152	99161	149204	199092	249228
	14.3787	-908	-846	-846	-787	-894	-754		14.3787	-908	49154	99154	149213	199106	249246
	14.3893	-944	-868	-854	-810	-904	-750		14.3893	-944	49132	99146	149190	199096	249250
	14.4	-937	-851	-836	-793	-914	-745		14.4	-937	49149	99164	149207	199086	249255
	14.4107	-926	-849	-824	-801	-904	-742		14.4107	-926	49151	99176	149199	199096	249258
	14.4213	-929	-843	-837	-810	-896	-737		14.4213	-929	49157	99163	149190	199104	249263
	14.432	-902	-826	-841	-814	-902	-732		14.432	-902	49174	99159	149186	199098	249268
	14.4427	-916	-850	-862	-829	-897	-736		14.4427	-916	49150	99138	149171	199103	249264
	14.4533	-928	-860	-848	-818	-899	-717		14.4533	-928	49140	99152	149182	199101	249283
	14.464	-905	-839	-845	-815	-906	-726		14.464	-905	49161	99155	149185	199094	249274
	14.4747	-912	-843	-834	-820	-896	-729		14.4747	-912	49157	99166	149180	199104	249271
	14.4853	-926	-840	-825	-820	-893	-766		14.4853	-926	49160	99175	149180	199107	249234
	14.496	-920	-839	-824	-826	-896	-779		14.496	-920	49161	99176	149174	199104	249221
	14.5067	-915	-847	-830	-822	-882	-760		14.5067	-915	49153	99170	149178	199118	249240
	14.5173	-902	-852	-823	-810	-874	-739		14.5173	-902	49148	99177	149190	199126	249261
	14.528	-890	-833	-822	-806	-869	-710		14.528	-890	49167	99178	149194	199131	249290
	14.5387	-915	-825	-833	-812	-864	-714		14.5387	-915	49175	99167	149188	199136	249286
	14.5493	-915	-824	-842	-832	-890	-708		14.5493	-915	49176	99158	149168	199110	249292
	14.56	-923	-842	-827	-835	-898	-707		14.56	-923	49158	99173	149165	199102	249293
	14.5707	-914	-863	-831	-826	-897	-727		14.5707	-914	49137	99169	149174	199103	249273
	14.5813	-893	-863	-821	-807	-885	-708		14.5813	-893	49137	99179	149193	199115	249292
	14.592	-906	-839	-843	-789	-874	-715		14.592	-906	49161	99157	149211	199126	249285
	14.6027	-906	-829	-853	-790	-873	-684		14.6027	-906	49171	99147	149210	199127	249316
	14.6133	-905	-830	-862	-803	-892	-693		14.6133	-905	49170	99138	149197	199108	249307
	14.624	-906	-848	-862	-802	-906	-719		14.624	-906	49152	99138	149198	199094	249281
	14.6347	-925	-847	-856	-811	-897	-731		14.6347	-925	49153	99144	149189	199103	249269
	14.6453	-936	-856	-860	-814	-909	-744		14.6453	-936	49144	99140	149186	199091	249256
	14.656	-957	-887	-876	-846	-931	-764		14.656	-957	49113	99124	149154	199069	249236
	14.6667	-949	-875	-873	-846	-924	-738		14.6667	-949	49125	99127	149154	199076	249262
	14.6773	-970	-868	-887	-835	-909	-764		14.6773	-970	49132	99113	149165	199091	249236
	14.688	-961	-852	-880	-825	-906	-783		14.688	-961	49148	99120	149175	199094	249217
	14.6987	-928	-851	-868	-835	-894	-758		14.6987	-928	49149	99132	149165	199106	249242
	14.7093	-942	-855	-852	-841	-902	-764		14.7093	-942	49145	99148	149159	199098	249236
	14.72	-937	-865	-853	-846	-913	-770		14.72	-937	49135	99147	149154	199087	249230
	14.7307	-940	-863	-879	-855	-898	-765		14.7307	-940	49137	99121	149145	199102	249235
	14.7413	-941	-874	-894	-845	-900	-747		14.7413	-941	49126	99106	149155	199100	249253
	14.752	-949	-873	-907	-852	-917	-742		14.752	-949	49127	99093	149148	199083	249258
	14.7627	-952	-853	-896	-863	-935	-746		14.7627	-952	49147	99104	149137	199065	249254
	14.7733	-971	-880	-920	-858	-911	-761		14.7733	-971	49120	99080	149142	199089	249239
	14.784	-987	-882	-905	-852	-926	-769		14.784	-987	49118	99095	149148	199074	249231
	14.7947	-954	-873	-890	-835	-896	-747		14.7947	-954	49127	99110	149165	199104	249253
	14.8053	-959	-878	-892	-833	-898	-754		14.8053	-959	49122	99108	149167	199102	249246
	14.816	-962	-896	-897	-831	-893	-730		14.816	-962	49104	99103	149169	199107	249270
	14.8267	-985	-907	-907	-832	-921	-749		14.8267	-985	49093	99093	149168	199079	249251
	14.8373	-978	-890	-900	-843	-912	-724		14.8373	-978	49110	99100	149157	199088	249276
	14.848	-968	-912	-901	-871	-931	-724		14.848	-968	49088	99099	149129	199069	249276
	14.8587	-980	-930	-899	-897	-950	-766		14.8587	-980	49070	99101	149103	199050	249234
	14.8693	-988	-955	-920	-890	-968	-777		14.8693	-988	49045	99080	149110	199032	249223
	14.88	-1016	-945	-938	-897	-977	-810		14.88	-1016	49055	99062	149103	199023	249190
	14.8907	-1001	-923	-893	-887	-956	-796		14.8907	-1001	49077	99107	149113	199044	249204
	14.9013	-1003	-918	-878	-892	-947	-776		14.9013	-1003	49082	99122	149108	199053	249224
	14.912	-996	-913	-891	-894	-939	-768		14.912	-996	49087	99109	149106	199061	249232
	14.9227	-1020	-940	-913	-899	-959	-778		14.9227	-1020	49060	99087	149101	199041	249222
	14.9333	-1028	-957	-927	-900	-979	-782		14.9333	-1028	49043	99073	149100	199021	249218
	14.944	-1006	-945	-929	-888	-974	-762		14.944	-1006	49055	99071	149112	199026	249238
	14.9547	-1037	-951	-954	-910	-995	-776		14.9547	-1037	49049	99046	149090	199005	249224
	14.9653	-1029	-967	-957	-932	-991	-823		14.9653	-1029	49033	99043	149068	199009	249177
	14.976	-1048	-995	-990	-946	-1008	-840		14.976	-1048	49005	99010	149054	198992	249160
	14.9867	-1030	-991	-974	-918	-1009	-827		14.9867	-1030	49009	99026	149082	198991	249173
	14.9973	-1024	-981	-971	-907	-998	-839		14.9973	-1024	49019	99029	149093	199002	249161
	15.008	-1028	-954	-970	-926	-979	-837		15.008	-1028	49046	99030	149074	199021	249163
	15.0187	-1049	-943	-979	-943	-983	-808		15.0187	-1049	49057	99021	149057	199017	249192
	15.0293	-1042	-929	-964	-910	-952	-783		15.0293	-1042	49071	99036	149090	199048	249217
	15.04	-1019	-935	-945	-901	-966	-790		15.04	-1019	49065	99055	149099	199034	249210
	15.0507	-1008	-933	-945	-919	-955	-763		15.0507	-1008	49067	99055	149081	199045	249237
	15.0613	-1033	-945	-945	-917	-979	-763		15.0613	-1033	49055	99055	149083	199021	249237
	15.072	-1045	-964	-945	-912	-967	-788		15.072	-1045	49036	99055	149088	199033	249212
	15.0827	-1060	-983	-978	-943	-974	-835		15.0827	-1060	49017	99022	149057	199026	249165
	15.0933	-1057	-973	-982	-952	-977	-841		15.0933	-1057	49027	99018	149048	199023	249159
	15.104	-1052	-983	-992	-957	-1008	-837		15.104	-1052	49017	99008	149043	198992	249163
	15.1147	-1060	-972	-991	-945	-1027	-825		15.1147	-1060	49028	99009	149055	198973	249175
	15.1253	-1078	-975	-1006	-944	-1036	-832		15.1253	-1078	49025	98994	149056	198964	249168
	15.136	-1087	-973	-1001	-953	-1021	-815		15.136	-1087	49027	98999	149047	198979	249185
	15.1467	-1081	-979	-980	-977	-1041	-824		15.1467	-1081	49021	99020	149023	198959	249176
	15.1573	-1089	-985	-998	-981	-1039	-837		15.1573	-1089	49015	99002	149019	198961	249163
	15.168	-1085	-992	-1009	-979	-1018	-817		15.168	-1085	49008	98991	149021	198982	249183
	15.1787	-1079	-1004	-1018	-972	-1011	-815		15.1787	-1079	48996	98982	149028	198989	249185
	15.1893	-1085	-1012	-992	-957	-999	-790		15.1893	-1085	48988	99008	149043	199001	249210
	15.2	-1113	-1026	-1005	-973	-1006	-832		15.2	-1113	48974	98995	149027	198994	249168
	15.2107	-1097	-1036	-1020	-973	-1026	-833		15.2107	-1097	48964	98980	149027	198974	249167
	15.2213	-1101	-1039	-1021	-959	-1035	-849		15.2213	-1101	48961	98979	149041	198965	249151
	15.232	-1083	-1019	-1015	-949	-994	-842		15.232	-1083	48981	98985	149051	199006	249158
	15.2427	-1101	-1033	-1018	-956	-994	-837		15.2427	-1101	48967	98982	149044	199006	249163
	15.2533	-1127	-1036	-1027	-985	-1026	-839		15.2533	-1127	48964	98973	149015	198974	249161
	15.264	-1146	-1060	-1059	-1020	-1042	-840		15.264	-1146	48940	98941	148980	198958	249160
	15.2747	-1163	-1074	-1071	-1030	-1061	-835		15.2747	-1163	48926	98929	148970	198939	249165
	15.2853	-1152	-1063	-1058	-1050	-1073	-835		15.2853	-1152	48937	98942	148950	198927	249165
	15.296	-1154	-1066	-1056	-1034	-1084	-846		15.296	-1154	48934	98944	148966	198916	249154
	15.3067	-1145	-1058	-1075	-1018	-1065	-840		15.3067	-1145	48942	98925	148982	198935	249160
	15.3173	-1140	-1073	-1064	-1012	-1064	-826		15.3173	-1140	48927	98936	148988	198936	249174
	15.328	-1140	-1076	-1063	-1012	-1087	-848		15.328	-1140	48924	98937	148988	198913	249152
	15.3387	-1138	-1042	-1056	-988	-1090	-844		15.3387	-1138	48958	98944	149012	198910	249156
	15.3493	-1150	-1055	-1061	-993	-1082	-855		15.3493	-1150	48945	98939	149007	198918	249145
	15.36	-1143	-1076	-1082	-1016	-1086	-855		15.36	-1143	48924	98918	148984	198914	249145
	15.3707	-1173	-1060	-1080	-1017	-1073	-848		15.3707	-1173	48940	98920	148983	198927	249152
	15.3813	-1187	-1079	-1078	-1038	-1073	-897		15.3813	-1187	48921	98922	148962	198927	249103
	15.392	-1219	-1120	-1101	-1072	-1101	-907		15.392	-1219	48880	98899	148928	198899	249093
	15.4027	-1228	-1124	-1128	-1089	-1110	-900		15.4027	-1228	48876	98872	148911	198890	249100
	15.4133	-1219	-1114	-1143	-1090	-1111	-905		15.4133	-1219	48886	98857	148910	198889	249095
	15.424	-1234	-1117	-1142	-1100	-1107	-904		15.424	-1234	48883	98858	148900	198893	249096
	15.4347	-1228	-1120	-1145	-1096	-1129	-910		15.4347	-1228	48880	98855	148904	198871	249090
	15.4453	-1195	-1108	-1117	-1074	-1128	-889		15.4453	-1195	48892	98883	148926	198872	249111
	15.456	-1193	-1128	-1119	-1073	-1126	-870		15.456	-1193	48872	98881	148927	198874	249130
	15.4667	-1220	-1147	-1128	-1076	-1110	-867		15.4667	-1220	48853	98872	148924	198890	249133
	15.4773	-1233	-1154	-1144	-1091	-1126	-883		15.4773	-1233	48846	98856	148909	198874	249117
	15.488	-1249	-1166	-1166	-1101	-1149	-901		15.488	-1249	48834	98834	148899	198851	249099
	15.4987	-1247	-1164	-1148	-1092	-1148	-908		15.4987	-1247	48836	98852	148908	198852	249092
	15.5093	-1259	-1168	-1152	-1110	-1164	-917		15.5093	-1259	48832	98848	148890	198836	249083
	15.52	-1268	-1183	-1163	-1127	-1189	-925		15.52	-1268	48817	98837	148873	198811	249075
	15.5307	-1245	-1170	-1149	-1133	-1170	-899		15.5307	-1245	48830	98851	148867	198830	249101
	15.5413	-1221	-1154	-1131	-1096	-1135	-888		15.5413	-1221	48846	98869	148904	198865	249112
	15.552	-1208	-1169	-1144	-1102	-1135	-909		15.552	-1208	48831	98856	148898	198865	249091
	15.5627	-1224	-1168	-1144	-1112	-1108	-909		15.5627	-1224	48832	98856	148888	198892	249091
	15.5733	-1222	-1147	-1133	-1090	-1085	-906		15.5733	-1222	48853	98867	148910	198915	249094
	15.584	-1215	-1133	-1142	-1097	-1101	-884		15.584	-1215	48867	98858	148903	198899	249116
	15.5947	-1233	-1137	-1155	-1096	-1127	-869		15.5947	-1233	48863	98845	148904	198873	249131
	15.6053	-1261	-1152	-1164	-1099	-1128	-870		15.6053	-1261	48848	98836	148901	198872	249130
	15.616	-1253	-1170	-1162	-1108	-1106	-849		15.616	-1253	48830	98838	148892	198894	249151
	15.6267	-1237	-1160	-1135	-1086	-1097	-865		15.6267	-1237	48840	98865	148914	198903	249135
	15.6373	-1253	-1165	-1146	-1103	-1140	-875		15.6373	-1253	48835	98854	148897	198860	249125
	15.648	-1270	-1177	-1167	-1122	-1183	-847		15.648	-1270	48823	98833	148878	198817	249153
	15.6587	-1265	-1184	-1173	-1108	-1178	-855		15.6587	-1265	48816	98827	148892	198822	249145
	15.6693	-1233	-1179	-1173	-1102	-1168	-848		15.6693	-1233	48821	98827	148898	198832	249152
	15.68	-1230	-1153	-1152	-1102	-1125	-825		15.68	-1230	48847	98848	148898	198875	249175
	15.6907	-1244	-1157	-1169	-1118	-1121	-827		15.6907	-1244	48843	98831	148882	198879	249173
	15.7013	-1246	-1143	-1173	-1104	-1086	-819		15.7013	-1246	48857	98827	148896	198914	249181
	15.712	-1220	-1121	-1145	-1077	-1075	-809		15.712	-1220	48879	98855	148923	198925	249191
	15.7227	-1222	-1138	-1138	-1071	-1085	-795		15.7227	-1222	48862	98862	148929	198915	249205
	15.7333	-1226	-1139	-1123	-1078	-1087	-823		15.7333	-1226	48861	98877	148922	198913	249177
	15.744	-1241	-1165	-1152	-1118	-1117	-843		15.744	-1241	48835	98848	148882	198883	249157
	15.7547	-1241	-1162	-1148	-1111	-1131	-824		15.7547	-1241	48838	98852	148889	198869	249176
	15.7653	-1231	-1160	-1145	-1120	-1117	-803		15.7653	-1231	48840	98855	148880	198883	249197
	15.776	-1242	-1149	-1135	-1117	-1120	-791		15.776	-1242	48851	98865	148883	198880	249209
	15.7867	-1262	-1154	-1147	-1123	-1132	-800		15.7867	-1262	48846	98853	148877	198868	249200
	15.7973	-1250	-1145	-1115	-1105	-1110	-783		15.7973	-1250	48855	98885	148895	198890	249217
	15.808	-1236	-1145	-1105	-1106	-1107	-792		15.808	-1236	48855	98895	148894	198893	249208
	15.8187	-1230	-1146	-1105	-1111	-1099	-793		15.8187	-1230	48854	98895	148889	198901	249207
	15.8293	-1226	-1150	-1112	-1112	-1101	-795		15.8293	-1226	48850	98888	148888	198899	249205
	15.84	-1253	-1150	-1110	-1119	-1109	-775		15.84	-1253	48850	98890	148881	198891	249225
	15.8507	-1232	-1131	-1125	-1116	-1087	-745		15.8507	-1232	48869	98875	148884	198913	249255
	15.8613	-1197	-1120	-1114	-1070	-1065	-734		15.8613	-1197	48880	98886	148930	198935	249266
	15.872	-1206	-1140	-1124	-1064	-1072	-736		15.872	-1206	48860	98876	148936	198928	249264
	15.8827	-1233	-1174	-1154	-1094	-1119	-769		15.8827	-1233	48826	98846	148906	198881	249231
	15.8933	-1239	-1164	-1159	-1094	-1107	-762		15.8933	-1239	48836	98841	148906	198893	249238
	15.904	-1250	-1159	-1153	-1095	-1107	-734		15.904	-1250	48841	98847	148905	198893	249266
	15.9147	-1242	-1124	-1142	-1083	-1103	-743		15.9147	-1242	48876	98858	148917	198897	249257
	15.9253	-1236	-1115	-1131	-1067	-1105	-748		15.9253	-1236	48885	98869	148933	198895	249252
	15.936	-1231	-1139	-1148	-1086	-1099	-733		15.936	-1231	48861	98852	148914	198901	249267
	15.9467	-1244	-1152	-1137	-1085	-1105	-705		15.9467	-1244	48848	98863	148915	198895	249295
	15.9573	-1247	-1158	-1152	-1077	-1106	-713		15.9573	-1247	48842	98848	148923	198894	249287
	15.968	-1220	-1131	-1134	-1066	-1090	-703		15.968	-1220	48869	98866	148934	198910	249297
	15.9787	-1216	-1118	-1132	-1074	-1084	-688		15.9787	-1216	48882	98868	148926	198916	249312
	15.9893	-1234	-1137	-1142	-1087	-1089	-714		15.9893	-1234	48863	98858	148913	198911	249286
	16	-1243	-1161	-1139	-1121	-1092	-715		16	-1243	48839	98861	148879	198908	249285
	16.0107	-1256	-1172	-1149	-1109	-1105	-716		16.0107	-1256	48828	98851	148891	198895	249284
	16.0213	-1257	-1177	-1152	-1130	-1113	-724		16.0213	-1257	48823	98848	148870	198887	249276
	16.032	-1272	-1164	-1163	-1121	-1117	-733		16.032	-1272	48836	98837	148879	198883	249267
	16.0427	-1280	-1155	-1171	-1118	-1105	-719		16.0427	-1280	48845	98829	148882	198895	249281
	16.0533	-1269	-1176	-1172	-1125	-1091	-691		16.0533	-1269	48824	98828	148875	198909	249309
	16.064	-1268	-1183	-1175	-1139	-1086	-708		16.064	-1268	48817	98825	148861	198914	249292
	16.0747	-1288	-1179	-1170	-1146	-1077	-695		16.0747	-1288	48821	98830	148854	198923	249305
	16.0853	-1303	-1182	-1196	-1142	-1093	-707		16.0853	-1303	48818	98804	148858	198907	249293
	16.096	-1297	-1198	-1203	-1135	-1097	-697		16.096	-1297	48802	98797	148865	198903	249303
	16.1067	-1295	-1201	-1201	-1121	-1094	-677		16.1067	-1295	48799	98799	148879	198906	249323
	16.1173	-1281	-1201	-1199	-1129	-1091	-683		16.1173	-1281	48799	98801	148871	198909	249317
	16.128	-1285	-1205	-1182	-1157	-1115	-696		16.128	-1285	48795	98818	148843	198885	249304
	16.1387	-1279	-1196	-1146	-1131	-1098	-680		16.1387	-1279	48804	98854	148869	198902	249320
	16.1493	-1286	-1182	-1138	-1130	-1089	-647		16.1493	-1286	48818	98862	148870	198911	249353
	16.16	-1276	-1186	-1139	-1115	-1079	-623		16.16	-1276	48814	98861	148885	198921	249377
	16.1707	-1300	-1208	-1172	-1141	-1096	-644		16.1707	-1300	48792	98828	148859	198904	249356
	16.1813	-1298	-1228	-1190	-1145	-1097	-648		16.1813	-1298	48772	98810	148855	198903	249352
	16.192	-1303	-1222	-1219	-1162	-1094	-658		16.192	-1303	48778	98781	148838	198906	249342
	16.2027	-1304	-1214	-1216	-1167	-1104	-636		16.2027	-1304	48786	98784	148833	198896	249364
	16.2133	-1280	-1183	-1204	-1162	-1085	-619		16.2133	-1280	48817	98796	148838	198915	249381
	16.224	-1294	-1221	-1210	-1169	-1110	-618		16.224	-1294	48779	98790	148831	198890	249382
	16.2347	-1299	-1216	-1215	-1165	-1104	-609		16.2347	-1299	48784	98785	148835	198896	249391
	16.2453	-1283	-1192	-1199	-1146	-1098	-598		16.2453	-1283	48808	98801	148854	198902	249402
	16.256	-1269	-1203	-1199	-1136	-1091	-587		16.256	-1269	48797	98801	148864	198909	249413
	16.2667	-1305	-1234	-1192	-1154	-1114	-589		16.2667	-1305	48766	98808	148846	198886	249411
	16.2773	-1324	-1220	-1228	-1149	-1112	-599		16.2773	-1324	48780	98772	148851	198888	249401
	16.288	-1321	-1227	-1225	-1159	-1099	-602		16.288	-1321	48773	98775	148841	198901	249398
	16.2987	-1310	-1247	-1220	-1149	-1106	-598		16.2987	-1310	48753	98780	148851	198894	249402
	16.3093	-1305	-1253	-1207	-1152	-1101	-579		16.3093	-1305	48747	98793	148848	198899	249421
	16.32	-1334	-1277	-1239	-1183	-1118	-591		16.32	-1334	48723	98761	148817	198882	249409
	16.3307	-1337	-1278	-1240	-1199	-1116	-593		16.3307	-1337	48722	98760	148801	198884	249407
	16.3413	-1326	-1287	-1247	-1192	-1091	-576		16.3413	-1326	48713	98753	148808	198909	249424
	16.352	-1310	-1279	-1240	-1194	-1101	-572		16.352	-1310	48721	98760	148806	198899	249428
	16.3627	-1336	-1267	-1288	-1199	-1126	-559		16.3627	-1336	48733	98712	148801	198874	249441
	16.3733	-1325	-1254	-1250	-1157	-1114	-545		16.3733	-1325	48746	98750	148843	198886	249455
	16.384	-1329	-1277	-1245	-1177	-1107	-535		16.384	-1329	48723	98755	148823	198893	249465
	16.3947	-1351	-1278	-1277	-1213	-1112	-555		16.3947	-1351	48722	98723	148787	198888	249445
	16.4053	-1335	-1251	-1251	-1200	-1108	-553		16.4053	-1335	48749	98749	148800	198892	249447
	16.416	-1332	-1257	-1244	-1193	-1113	-562		16.416	-1332	48743	98756	148807	198887	249438
	16.4267	-1354	-1276	-1260	-1186	-1097	-533		16.4267	-1354	48724	98740	148814	198903	249467
	16.4373	-1350	-1271	-1278	-1208	-1098	-515		16.4373	-1350	48729	98722	148792	198902	249485
	16.448	-1361	-1289	-1300	-1222	-1114	-492		16.448	-1361	48711	98700	148778	198886	249508
	16.4587	-1353	-1288	-1266	-1206	-1089	-442		16.4587	-1353	48712	98734	148794	198911	249558
	16.4693	-1349	-1287	-1266	-1196	-1110	-423		16.4693	-1349	48713	98734	148804	198890	249577
	16.48	-1355	-1279	-1271	-1177	-1112	-445		16.48	-1355	48721	98729	148823	198888	249555
	16.4907	-1360	-1280	-1259	-1182	-1084	-425		16.4907	-1360	48720	98741	148818	198916	249575
	16.5013	-1365	-1280	-1286	-1219	-1093	-414		16.5013	-1365	48720	98714	148781	198907	249586
	16.512	-1362	-1299	-1298	-1232	-1105	-434		16.512	-1362	48701	98702	148768	198895	249566
	16.5227	-1350	-1302	-1312	-1241	-1119	-422		16.5227	-1350	48698	98688	148759	198881	249578
	16.5333	-1371	-1310	-1317	-1250	-1104	-408		16.5333	-1371	48690	98683	148750	198896	249592
	16.544	-1396	-1319	-1314	-1249	-1123	-424		16.544	-1396	48681	98686	148751	198877	249576
	16.5547	-1371	-1302	-1295	-1221	-1104	-365		16.5547	-1371	48698	98705	148779	198896	249635
	16.5653	-1378	-1298	-1318	-1217	-1101	-357		16.5653	-1378	48702	98682	148783	198899	249643
	16.576	-1391	-1320	-1330	-1214	-1096	-381		16.576	-1391	48680	98670	148786	198904	249619
	16.5867	-1363	-1312	-1328	-1223	-1058	-365		16.5867	-1363	48688	98672	148777	198942	249635
	16.5973	-1369	-1316	-1331	-1235	-1077	-355		16.5973	-1369	48684	98669	148765	198923	249645
	16.608	-1392	-1337	-1333	-1253	-1099	-337		16.608	-1392	48663	98667	148747	198901	249663
	16.6187	-1412	-1348	-1341	-1278	-1124	-348		16.6187	-1412	48652	98659	148722	198876	249652
	16.6293	-1402	-1343	-1342	-1266	-1108	-345		16.6293	-1402	48657	98658	148734	198892	249655
	16.64	-1401	-1350	-1342	-1262	-1101	-314		16.64	-1401	48650	98658	148738	198899	249686
	16.6507	-1419	-1367	-1356	-1266	-1114	-317		16.6507	-1419	48633	98644	148734	198886	249683
	16.6613	-1431	-1382	-1383	-1284	-1113	-338		16.6613	-1431	48618	98617	148716	198887	249662
	16.672	-1435	-1402	-1385	-1309	-1135	-334		16.672	-1435	48598	98615	148691	198865	249666
	16.6827	-1406	-1383	-1367	-1295	-1092	-265		16.6827	-1406	48617	98633	148705	198908	249735
	16.6933	-1420	-1395	-1364	-1316	-1095	-240		16.6933	-1420	48605	98636	148684	198905	249760
	16.704	-1409	-1374	-1361	-1309	-1086	-222		16.704	-1409	48626	98639	148691	198914	249778
	16.7147	-1423	-1369	-1380	-1283	-1088	-211		16.7147	-1423	48631	98620	148717	198912	249789
	16.7253	-1436	-1380	-1399	-1285	-1093	-208		16.7253	-1436	48620	98601	148715	198907	249792
	16.736	-1429	-1366	-1395	-1281	-1086	-195		16.736	-1429	48634	98605	148719	198914	249805
	16.7467	-1395	-1352	-1366	-1292	-1049	-174		16.7467	-1395	48648	98634	148708	198951	249826
	16.7573	-1409	-1400	-1388	-1320	-1056	-186		16.7573	-1409	48600	98612	148680	198944	249814
	16.768	-1437	-1418	-1393	-1325	-1058	-179		16.768	-1437	48582	98607	148675	198942	249821
	16.7787	-1444	-1416	-1420	-1311	-1066	-163		16.7787	-1444	48584	98580	148689	198934	249837
	16.7893	-1415	-1389	-1386	-1302	-1048	-124		16.7893	-1415	48611	98614	148698	198952	249876
	16.8	-1415	-1369	-1388	-1288	-1035	-107		16.8	-1415	48631	98612	148712	198965	249893
	16.8107	-1399	-1372	-1398	-1296	-1031	-91		16.8107	-1399	48628	98602	148704	198969	249909
	16.8213	-1430	-1386	-1401	-1333	-1054	-88		16.8213	-1430	48614	98599	148667	198946	249912
	16.832	-1430	-1396	-1387	-1334	-1063	-71		16.832	-1430	48604	98613	148666	198937	249929
	16.8427	-1450	-1422	-1424	-1345	-1090	-81		16.8427	-1450	48578	98576	148655	198910	249919
	16.8533	-1466	-1422	-1424	-1335	-1087	-62		16.8533	-1466	48578	98576	148665	198913	249938
	16.864	-1451	-1411	-1398	-1314	-1049	-35		16.864	-1451	48589	98602	148686	198951	249965
	16.8747	-1459	-1399	-1426	-1308	-1054	-31		16.8747	-1459	48601	98574	148692	198946	249969
	16.8853	-1455	-1401	-1429	-1321	-1044	-1		16.8853	-1455	48599	98571	148679	198956	249999
	16.896	-1460	-1427	-1445	-1339	-1040	13		16.896	-1460	48573	98555	148661	198960	250013
	16.9067	-1450	-1442	-1444	-1340	-1042	31		16.9067	-1450	48558	98556	148660	198958	250031
	16.9173	-1445	-1428	-1415	-1336	-1038	83		16.9173	-1445	48572	98585	148664	198962	250083
	16.928	-1467	-1434	-1429	-1320	-1030	108		16.928	-1467	48566	98571	148680	198970	250108
	16.9387	-1478	-1452	-1442	-1356	-1013	101		16.9387	-1478	48548	98558	148644	198987	250101
	16.9493	-1472	-1443	-1447	-1367	-1003	123		16.9493	-1472	48557	98553	148633	198997	250123
	16.96	-1461	-1419	-1427	-1343	-1004	144		16.96	-1461	48581	98573	148657	198996	250144
	16.9707	-1462	-1435	-1440	-1363	-1025	136		16.9707	-1462	48565	98560	148637	198975	250136
	16.9813	-1470	-1434	-1458	-1380	-1025	145		16.9813	-1470	48566	98542	148620	198975	250145
	16.992	-1458	-1421	-1445	-1371	-1013	178		16.992	-1458	48579	98555	148629	198987	250178
	17.0027	-1484	-1433	-1464	-1378	-1024	197		17.0027	-1484	48567	98536	148622	198976	250197
	17.0133	-1448	-1409	-1430	-1331	-984	235		17.0133	-1448	48591	98570	148669	199016	250235
	17.024	-1459	-1410	-1430	-1328	-970	270		17.024	-1459	48590	98570	148672	199030	250270
	17.0347	-1462	-1424	-1439	-1349	-973	289		17.0347	-1462	48576	98561	148651	199027	250289
	17.0453	-1456	-1431	-1443	-1350	-962	307		17.0453	-1456	48569	98557	148650	199038	250307
	17.056	-1427	-1399	-1419	-1329	-906	346		17.056	-1427	48601	98581	148671	199094	250346
	17.0667	-1447	-1420	-1434	-1339	-928	356		17.0667	-1447	48580	98566	148661	199072	250356
	17.0773	-1448	-1417	-1418	-1331	-926	408		17.0773	-1448	48583	98582	148669	199074	250408
	17.088	-1456	-1411	-1407	-1335	-929	404		17.088	-1456	48589	98593	148665	199071	250404
	17.0987	-1452	-1425	-1424	-1340	-940	408		17.0987	-1452	48575	98576	148660	199060	250408
	17.1093	-1464	-1432	-1432	-1349	-941	427		17.1093	-1464	48568	98568	148651	199059	250427
	17.12	-1488	-1444	-1448	-1345	-938	464		17.12	-1488	48556	98552	148655	199062	250464
	17.1307	-1479	-1437	-1428	-1350	-899	507		17.1307	-1479	48563	98572	148650	199101	250507
	17.1413	-1452	-1427	-1423	-1354	-874	511		17.1413	-1452	48573	98577	148646	199126	250511
	17.152	-1457	-1410	-1409	-1350	-869	553		17.152	-1457	48590	98591	148650	199131	250553
	17.1627	-1474	-1403	-1421	-1361	-875	592		17.1627	-1474	48597	98579	148639	199125	250592
	17.1733	-1467	-1395	-1411	-1341	-850	626		17.1733	-1467	48605	98589	148659	199150	250626
	17.184	-1467	-1401	-1410	-1348	-837	664		17.184	-1467	48599	98590	148652	199163	250664
	17.1947	-1472	-1421	-1409	-1324	-847	700		17.1947	-1472	48579	98591	148676	199153	250700
	17.2053	-1456	-1431	-1403	-1316	-837	726		17.2053	-1456	48569	98597	148684	199163	250726
	17.216	-1436	-1424	-1393	-1322	-794	770		17.216	-1436	48576	98607	148678	199206	250770
	17.2267	-1435	-1405	-1394	-1327	-788	795		17.2267	-1435	48595	98606	148673	199212	250795
	17.2373	-1450	-1407	-1402	-1327	-784	807		17.2373	-1450	48593	98598	148673	199216	250807
	17.248	-1437	-1411	-1410	-1324	-788	833		17.248	-1437	48589	98590	148676	199212	250833
	17.2587	-1426	-1397	-1383	-1294	-737	892		17.2587	-1426	48603	98617	148706	199263	250892
	17.2693	-1423	-1393	-1393	-1291	-735	918		17.2693	-1423	48607	98607	148709	199265	250918
	17.28	-1420	-1369	-1384	-1287	-724	951		17.28	-1420	48631	98616	148713	199276	250951
	17.2907	-1437	-1398	-1404	-1299	-723	966		17.2907	-1437	48602	98596	148701	199277	250966
	17.3013	-1440	-1389	-1419	-1314	-717	972		17.3013	-1440	48611	98581	148686	199283	250972
	17.312	-1438	-1402	-1418	-1328	-727	1009		17.312	-1438	48598	98582	148672	199273	251009
	17.3227	-1458	-1419	-1419	-1333	-724	1026		17.3227	-1458	48581	98581	148667	199276	251026
	17.3333	-1467	-1409	-1414	-1320	-706	1066		17.3333	-1467	48591	98586	148680	199294	251066
	17.344	-1463	-1407	-1441	-1311	-700	1115		17.344	-1463	48593	98559	148689	199300	251115
	17.3547	-1439	-1390	-1432	-1307	-667	1149		17.3547	-1439	48610	98568	148693	199333	251149
	17.3653	-1424	-1380	-1417	-1320	-650	1197		17.3653	-1424	48620	98583	148680	199350	251197
	17.376	-1420	-1390	-1402	-1315	-636	1220		17.376	-1420	48610	98598	148685	199364	251220
	17.3867	-1430	-1404	-1392	-1325	-634	1248		17.3867	-1430	48596	98608	148675	199366	251248
	17.3973	-1439	-1400	-1396	-1321	-610	1289		17.3973	-1439	48600	98604	148679	199390	251289
	17.408	-1433	-1403	-1393	-1315	-590	1316		17.408	-1433	48597	98607	148685	199410	251316
	17.4187	-1435	-1407	-1408	-1352	-608	1349		17.4187	-1435	48593	98592	148648	199392	251349
	17.4293	-1457	-1400	-1423	-1358	-610	1383		17.4293	-1457	48600	98577	148642	199390	251383
	17.44	-1449	-1388	-1413	-1336	-574	1415		17.44	-1449	48612	98587	148664	199426	251415
	17.4507	-1427	-1395	-1401	-1343	-573	1452		17.4507	-1427	48605	98599	148657	199427	251452
	17.4613	-1432	-1399	-1417	-1331	-572	1492		17.4613	-1432	48601	98583	148669	199428	251492
	17.472	-1429	-1407	-1407	-1315	-535	1511		17.472	-1429	48593	98593	148685	199465	251511
	17.4827	-1444	-1417	-1422	-1338	-530	1534		17.4827	-1444	48583	98578	148662	199470	251534
	17.4933	-1441	-1394	-1412	-1339	-523	1570		17.4933	-1441	48606	98588	148661	199477	251570
	17.504	-1448	-1396	-1412	-1316	-525	1613		17.504	-1448	48604	98588	148684	199475	251613
	17.5147	-1435	-1413	-1419	-1301	-525	1653		17.5147	-1435	48587	98581	148699	199475	251653
	17.5253	-1445	-1405	-1413	-1321	-508	1694		17.5253	-1445	48595	98587	148679	199492	251694
	17.536	-1443	-1402	-1420	-1315	-485	1721		17.536	-1443	48598	98580	148685	199515	251721
	17.5467	-1439	-1415	-1432	-1332	-470	1750		17.5467	-1439	48585	98568	148668	199530	251750
	17.5573	-1436	-1412	-1422	-1342	-452	1798		17.5573	-1436	48588	98578	148658	199548	251798
	17.568	-1434	-1395	-1415	-1329	-443	1814		17.568	-1434	48605	98585	148671	199557	251814
	17.5787	-1449	-1422	-1431	-1326	-429	1839		17.5787	-1449	48578	98569	148674	199571	251839
	17.5893	-1450	-1414	-1431	-1319	-418	1869		17.5893	-1450	48586	98569	148681	199582	251869
	17.6	-1458	-1432	-1438	-1324	-407	1904		17.6	-1458	48568	98562	148676	199593	251904
	17.6107	-1450	-1418	-1430	-1329	-395	1946		17.6107	-1450	48582	98570	148671	199605	251946
	17.6213	-1458	-1435	-1445	-1336	-388	1980		17.6213	-1458	48565	98555	148664	199612	251980
	17.632	-1464	-1442	-1455	-1346	-395	2000		17.632	-1464	48558	98545	148654	199605	252000
	17.6427	-1469	-1440	-1453	-1360	-387	2046		17.6427	-1469	48560	98547	148640	199613	252046
	17.6533	-1455	-1441	-1443	-1329	-364	2082		17.6533	-1455	48559	98557	148671	199636	252082
	17.664	-1454	-1427	-1451	-1336	-339	2113		17.664	-1454	48573	98549	148664	199661	252113
	17.6747	-1457	-1443	-1462	-1347	-332	2154		17.6747	-1457	48557	98538	148653	199668	252154
	17.6853	-1462	-1433	-1462	-1335	-316	2214		17.6853	-1462	48567	98538	148665	199684	252214
	17.696	-1459	-1418	-1433	-1322	-305	2259		17.696	-1459	48582	98567	148678	199695	252259
	17.7067	-1469	-1419	-1435	-1307	-264	2293		17.7067	-1469	48581	98565	148693	199736	252293
	17.7173	-1474	-1434	-1438	-1316	-258	2329		17.7173	-1474	48566	98562	148684	199742	252329
	17.728	-1489	-1441	-1461	-1342	-258	2353		17.728	-1489	48559	98539	148658	199742	252353
	17.7387	-1479	-1446	-1473	-1334	-250	2392		17.7387	-1479	48554	98527	148666	199750	252392
	17.7493	-1486	-1448	-1472	-1362	-245	2411		17.7493	-1486	48552	98528	148638	199755	252411
	17.76	-1480	-1472	-1471	-1360	-234	2436		17.76	-1480	48528	98529	148640	199766	252436
	17.7707	-1484	-1461	-1485	-1375	-211	2471		17.7707	-1484	48539	98515	148625	199789	252471
	17.7813	-1490	-1447	-1493	-1370	-182	2510		17.7813	-1490	48553	98507	148630	199818	252510
	17.792	-1489	-1460	-1497	-1373	-182	2555		17.792	-1489	48540	98503	148627	199818	252555
	17.8027	-1483	-1482	-1466	-1381	-177	2601		17.8027	-1483	48518	98534	148619	199823	252601
	17.8133	-1501	-1465	-1479	-1384	-156	2667		17.8133	-1501	48535	98521	148616	199844	252667
	17.824	-1517	-1469	-1489	-1388	-134	2707		17.824	-1517	48531	98511	148612	199866	252707
	17.8347	-1507	-1472	-1485	-1378	-115	2758		17.8347	-1507	48528	98515	148622	199885	252758
	17.8453	-1531	-1502	-1514	-1402	-144	2766		17.8453	-1531	48498	98486	148598	199856	252766
	17.856	-1539	-1492	-1506	-1389	-116	2812		17.856	-1539	48508	98494	148611	199884	252812
	17.8667	-1517	-1474	-1496	-1382	-80	2856		17.8667	-1517	48526	98504	148618	199920	252856
	17.8773	-1523	-1467	-1501	-1383	-64	2904		17.8773	-1523	48533	98499	148617	199936	252904
	17.888	-1563	-1501	-1522	-1419	-86	2933		17.888	-1563	48499	98478	148581	199914	252933
	17.8987	-1550	-1505	-1509	-1414	-70	2983		17.8987	-1550	48495	98491	148586	199930	252983
	17.9093	-1538	-1506	-1510	-1403	-29	3049		17.9093	-1538	48494	98490	148597	199971	253049
	17.92	-1535	-1497	-1529	-1390	7	3085		17.92	-1535	48503	98471	148610	200007	253085
	17.9307	-1546	-1496	-1512	-1383	27	3134		17.9307	-1546	48504	98488	148617	200027	253134
	17.9413	-1553	-1503	-1507	-1405	56	3177		17.9413	-1553	48497	98493	148595	200056	253177
	17.952	-1554	-1490	-1501	-1383	60	3239		17.952	-1554	48510	98499	148617	200060	253239
	17.9627	-1541	-1493	-1521	-1372	68	3269		17.9627	-1541	48507	98479	148628	200068	253269
	17.9733	-1556	-1515	-1524	-1388	68	3314		17.9733	-1556	48485	98476	148612	200068	253314
	17.984	-1565	-1517	-1524	-1375	99	3374		17.984	-1565	48483	98476	148625	200099	253374
	17.9947	-1567	-1523	-1521	-1384	125	3450		17.9947	-1567	48477	98479	148616	200125	253450
	18.0053	-1585	-1550	-1533	-1406	147	3479		18.0053	-1585	48450	98467	148594	200147	253479
	18.016	-1580	-1544	-1530	-1392	179	3532		18.016	-1580	48456	98470	148608	200179	253532
	18.0267	-1586	-1527	-1534	-1380	212	3603		18.0267	-1586	48473	98466	148620	200212	253603
	18.0373	-1561	-1520	-1520	-1386	227	3674		18.0373	-1561	48480	98480	148614	200227	253674
	18.048	-1561	-1516	-1516	-1392	247	3733		18.048	-1561	48484	98484	148608	200247	253733
	18.0587	-1565	-1529	-1529	-1395	265	3780		18.0587	-1565	48471	98471	148605	200265	253780
	18.0693	-1569	-1535	-1525	-1391	280	3833		18.0693	-1569	48465	98475	148609	200280	253833
	18.08	-1584	-1540	-1521	-1387	316	3918		18.08	-1584	48460	98479	148613	200316	253918
	18.0907	-1611	-1552	-1527	-1414	346	3968		18.0907	-1611	48448	98473	148586	200346	253968
	18.1013	-1592	-1539	-1535	-1392	380	4026		18.1013	-1592	48461	98465	148608	200380	254026
	18.112	-1585	-1530	-1544	-1382	399	4083		18.112	-1585	48470	98456	148618	200399	254083
	18.1227	-1570	-1528	-1557	-1381	419	4162		18.1227	-1570	48472	98443	148619	200419	254162
	18.1333	-1600	-1559	-1561	-1385	455	4227		18.1333	-1600	48441	98439	148615	200455	254227
	18.144	-1623	-1574	-1560	-1382	465	4315		18.144	-1623	48426	98440	148618	200465	254315
	18.1547	-1615	-1567	-1560	-1397	498	4396		18.1547	-1615	48433	98440	148603	200498	254396
	18.1653	-1599	-1555	-1559	-1393	530	4478		18.1653	-1599	48445	98441	148607	200530	254478
	18.176	-1598	-1562	-1559	-1406	559	4558		18.176	-1598	48438	98441	148594	200559	254558
	18.1867	-1606	-1562	-1558	-1417	587	4611		18.1867	-1606	48438	98442	148583	200587	254611
	18.1973	-1599	-1575	-1552	-1419	646	4696		18.1973	-1599	48425	98448	148581	200646	254696
	18.208	-1605	-1566	-1556	-1403	681	4769		18.208	-1605	48434	98444	148597	200681	254769
	18.2187	-1601	-1562	-1562	-1402	705	4876		18.2187	-1601	48438	98438	148598	200705	254876
	18.2293	-1615	-1569	-1574	-1421	726	4968		18.2293	-1615	48431	98426	148579	200726	254968
	18.24	-1616	-1580	-1581	-1411	787	5066		18.24	-1616	48420	98419	148589	200787	255066
	18.2507	-1596	-1564	-1552	-1379	853	5179		18.2507	-1596	48436	98448	148621	200853	255179
	18.2613	-1610	-1566	-1558	-1376	866	5275		18.2613	-1610	48434	98442	148624	200866	255275
	18.272	-1632	-1567	-1559	-1396	882	5375		18.272	-1632	48433	98441	148604	200882	255375
	18.2827	-1645	-1576	-1553	-1391	927	5471		18.2827	-1645	48424	98447	148609	200927	255471
	18.2933	-1647	-1593	-1562	-1399	978	5585		18.2933	-1647	48407	98438	148601	200978	255585
	18.304	-1635	-1592	-1551	-1375	1040	5693		18.304	-1635	48408	98449	148625	201040	255693
	18.3147	-1627	-1588	-1556	-1367	1069	5827		18.3147	-1627	48412	98444	148633	201069	255827
	18.3253	-1629	-1568	-1562	-1356	1129	5962		18.3253	-1629	48432	98438	148644	201129	255962
	18.336	-1645	-1585	-1589	-1358	1183	6061		18.336	-1645	48415	98411	148642	201183	256061
	18.3467	-1658	-1598	-1596	-1374	1239	6206		18.3467	-1658	48402	98404	148626	201239	256206
	18.3573	-1668	-1606	-1603	-1389	1276	6338		18.3573	-1668	48394	98397	148611	201276	256338
	18.368	-1667	-1610	-1596	-1386	1335	6489		18.368	-1667	48390	98404	148614	201335	256489
	18.3787	-1675	-1631	-1596	-1413	1404	6632		18.3787	-1675	48369	98404	148587	201404	256632
	18.3893	-1693	-1623	-1599	-1399	1490	6778		18.3893	-1693	48377	98401	148601	201490	256778
	18.4	-1698	-1641	-1628	-1408	1540	6913		18.4	-1698	48359	98372	148592	201540	256913
	18.4107	-1685	-1624	-1598	-1390	1604	7100		18.4107	-1685	48376	98402	148610	201604	257100
	18.4213	-1685	-1609	-1606	-1378	1679	7273		18.4213	-1685	48391	98394	148622	201679	257273
	18.432	-1691	-1623	-1613	-1381	1755	7439		18.432	-1691	48377	98387	148619	201755	257439
	18.4427	-1686	-1619	-1614	-1383	1839	7613		18.4427	-1686	48381	98386	148617	201839	257613
	18.4533	-1683	-1630	-1601	-1379	1935	7799		18.4533	-1683	48370	98399	148621	201935	257799
	18.464	-1686	-1641	-1622	-1372	1989	7980		18.464	-1686	48359	98378	148628	201989	257980
	18.4747	-1684	-1638	-1613	-1365	2069	8175		18.4747	-1684	48362	98387	148635	202069	258175
	18.4853	-1672	-1621	-1605	-1333	2178	8396		18.4853	-1672	48379	98395	148667	202178	258396
	18.496	-1674	-1616	-1587	-1328	2292	8606		18.496	-1674	48384	98413	148672	202292	258606
	18.5067	-1701	-1638	-1612	-1350	2387	8805		18.5067	-1701	48362	98388	148650	202387	258805
	18.5173	-1722	-1657	-1608	-1346	2468	9022		18.5173	-1722	48343	98392	148654	202468	259022
	18.528	-1701	-1655	-1627	-1335	2571	9230		18.528	-1701	48345	98373	148665	202571	259230
	18.5387	-1675	-1652	-1614	-1310	2695	9494		18.5387	-1675	48348	98386	148690	202695	259494
	18.5493	-1694	-1655	-1615	-1310	2789	9731		18.5493	-1694	48345	98385	148690	202789	259731
	18.56	-1720	-1650	-1606	-1283	2904	9952		18.56	-1720	48350	98394	148717	202904	259952
	18.5707	-1723	-1654	-1613	-1280	3009	10185		18.5707	-1723	48346	98387	148720	203009	260185
	18.5813	-1712	-1659	-1603	-1279	3150	10465		18.5813	-1712	48341	98397	148721	203150	260465
	18.592	-1711	-1667	-1604	-1277	3259	10732		18.592	-1711	48333	98396	148723	203259	260732
	18.6027	-1715	-1661	-1616	-1280	3404	10995		18.6027	-1715	48339	98384	148720	203404	260995
	18.6133	-1712	-1659	-1597	-1259	3562	11265		18.6133	-1712	48341	98403	148741	203562	261265
	18.624	-1715	-1651	-1592	-1235	3716	11541		18.624	-1715	48349	98408	148765	203716	261541
	18.6347	-1705	-1643	-1579	-1202	3876	11839		18.6347	-1705	48357	98421	148798	203876	261839
	18.6453	-1716	-1650	-1592	-1199	4013	12142		18.6453	-1716	48350	98408	148801	204013	262142
	18.656	-1734	-1659	-1600	-1187	4135	12413		18.656	-1734	48341	98400	148813	204135	262413
	18.6667	-1732	-1664	-1611	-1193	4303	12704		18.6667	-1732	48336	98389	148807	204303	262704
	18.6773	-1737	-1685	-1614	-1178	4460	12997		18.6773	-1737	48315	98386	148822	204460	262997
	18.688	-1721	-1672	-1593	-1151	4636	13311		18.688	-1721	48328	98407	148849	204636	263311
	18.6987	-1733	-1662	-1577	-1138	4811	13641		18.6987	-1733	48338	98423	148862	204811	263641
	18.7093	-1720	-1649	-1559	-1126	4997	13962		18.7093	-1720	48351	98441	148874	204997	263962
	18.72	-1723	-1653	-1569	-1114	5169	14286		18.72	-1723	48347	98431	148886	205169	264286
	18.7307	-1734	-1652	-1580	-1101	5338	14584		18.7307	-1734	48348	98420	148899	205338	264584
	18.7413	-1745	-1661	-1579	-1103	5534	14903		18.7413	-1745	48339	98421	148897	205534	264903
	18.752	-1746	-1641	-1577	-1071	5739	15242		18.752	-1746	48359	98423	148929	205739	265242
	18.7627	-1737	-1647	-1573	-1023	5934	15587		18.7627	-1737	48353	98427	148977	205934	265587
	18.7733	-1719	-1652	-1554	-974	6142	15941		18.7733	-1719	48348	98446	149026	206142	265941
	18.784	-1743	-1659	-1564	-975	6340	16253		18.784	-1743	48341	98436	149025	206340	266253
	18.7947	-1755	-1664	-1563	-978	6557	16593		18.7947	-1755	48336	98437	149022	206557	266593
	18.8053	-1757	-1677	-1548	-959	6786	16934		18.8053	-1757	48323	98452	149041	206786	266934
	18.816	-1742	-1669	-1536	-935	7013	17281		18.816	-1742	48331	98464	149065	207013	267281
	18.8267	-1733	-1652	-1531	-922	7225	17612		18.8267	-1733	48348	98469	149078	207225	267612
	18.8373	-1743	-1644	-1535	-906	7424	17948		18.8373	-1743	48356	98465	149094	207424	267948
	18.848	-1754	-1651	-1514	-879	7641	18303		18.848	-1754	48349	98486	149121	207641	268303
	18.8587	-1770	-1676	-1521	-865	7858	18638		18.8587	-1770	48324	98479	149135	207858	268638
	18.8693	-1780	-1673	-1509	-835	8082	18944		18.8693	-1780	48327	98491	149165	208082	268944
	18.88	-1763	-1665	-1515	-799	8306	19273		18.88	-1763	48335	98485	149201	208306	269273
	18.8907	-1753	-1642	-1494	-740	8577	19609		18.8907	-1753	48358	98506	149260	208577	269609
	18.9013	-1765	-1643	-1489	-716	8813	19943		18.9013	-1765	48357	98511	149284	208813	269943
	18.912	-1768	-1643	-1486	-692	9044	20263		18.912	-1768	48357	98514	149308	209044	270263
	18.9227	-1780	-1656	-1473	-680	9265	20573		18.9227	-1780	48344	98527	149320	209265	270573
	18.9333	-1772	-1656	-1466	-658	9506	20888		18.9333	-1772	48344	98534	149342	209506	270888
	18.944	-1779	-1664	-1455	-622	9745	21183		18.944	-1779	48336	98545	149378	209745	271183
	18.9547	-1783	-1655	-1453	-596	9982	21487		18.9547	-1783	48345	98547	149404	209982	271487
	18.9653	-1781	-1640	-1434	-557	10204	21805		18.9653	-1781	48360	98566	149443	210204	271805
	18.976	-1778	-1642	-1422	-502	10442	22091		18.976	-1778	48358	98578	149498	210442	272091
	18.9867	-1777	-1624	-1419	-463	10681	22374		18.9867	-1777	48376	98581	149537	210681	272374
	18.9973	-1758	-1617	-1411	-418	10918	22671		18.9973	-1758	48383	98589	149582	210918	272671
	19.008	-1768	-1633	-1414	-397	11144	22922		19.008	-1768	48367	98586	149603	211144	272922
	19.0187	-1759	-1616	-1401	-348	11392	23191		19.0187	-1759	48384	98599	149652	211392	273191
	19.0293	-1755	-1616	-1397	-307	11610	23465		19.0293	-1755	48384	98603	149693	211610	273465
	19.04	-1773	-1630	-1388	-290	11848	23717		19.04	-1773	48370	98612	149710	211848	273717
	19.0507	-1774	-1633	-1369	-261	12058	23953		19.0507	-1774	48367	98631	149739	212058	273953
	19.0613	-1752	-1616	-1335	-191	12282	24179		19.0613	-1752	48384	98665	149809	212282	274179
	19.072	-1757	-1593	-1322	-135	12492	24402		19.072	-1757	48407	98678	149865	212492	274402
	19.0827	-1768	-1594	-1307	-104	12732	24621		19.0827	-1768	48406	98693	149896	212732	274621
	19.0933	-1779	-1617	-1300	-83	12972	24825		19.0933	-1779	48383	98700	149917	212972	274825
	19.104	-1784	-1608	-1289	-41	13162	25004		19.104	-1784	48392	98711	149959	213162	275004
	19.1147	-1784	-1599	-1268	12	13340	25207		19.1147	-1784	48401	98732	150012	213340	275207
	19.1253	-1784	-1589	-1249	54	13541	25404		19.1253	-1784	48411	98751	150054	213541	275404
	19.136	-1773	-1582	-1232	101	13745	25594		19.136	-1773	48418	98768	150101	213745	275594
	19.1467	-1760	-1569	-1212	164	13961	25771		19.1467	-1760	48431	98788	150164	213961	275771
	19.1573	-1775	-1575	-1212	197	14156	25909		19.1573	-1775	48425	98788	150197	214156	275909
	19.168	-1754	-1558	-1180	248	14354	26090		19.168	-1754	48442	98820	150248	214354	276090
	19.1787	-1749	-1539	-1156	286	14550	26273		19.1787	-1749	48461	98844	150286	214550	276273
	19.1893	-1748	-1532	-1142	344	14748	26414		19.1893	-1748	48468	98858	150344	214748	276414
	19.2	-1758	-1539	-1117	391	14939	26523		19.2	-1758	48461	98883	150391	214939	276523
	19.2107	-1752	-1531	-1101	453	15131	26677		19.2107	-1752	48469	98899	150453	215131	276677
	19.2213	-1754	-1514	-1087	510	15305	26820		19.2213	-1754	48486	98913	150510	215305	276820
	19.232	-1746	-1520	-1081	547	15478	26950		19.232	-1746	48480	98919	150547	215478	276950
	19.2427	-1759	-1500	-1047	608	15666	27091		19.2427	-1759	48500	98953	150608	215666	277091
	19.2533	-1752	-1470	-1022	671	15856	27222		19.2533	-1752	48530	98978	150671	215856	277222
	19.264	-1754	-1455	-1005	738	16043	27350		19.264	-1754	48545	98995	150738	216043	277350
	19.2747	-1746	-1449	-990	792	16239	27482		19.2747	-1746	48551	99010	150792	216239	277482
	19.2853	-1746	-1462	-960	857	16445	27598		19.2853	-1746	48538	99040	150857	216445	277598
	19.296	-1750	-1453	-947	911	16619	27702		19.296	-1750	48547	99053	150911	216619	277702
	19.3067	-1744	-1460	-903	976	16818	27826		19.3067	-1744	48540	99097	150976	216818	277826
	19.3173	-1720	-1440	-868	1056	17025	27960		19.3173	-1720	48560	99132	151056	217025	277960
	19.328	-1724	-1432	-848	1123	17234	28061		19.328	-1724	48568	99152	151123	217234	278061
	19.3387	-1710	-1399	-813	1224	17465	28227		19.3387	-1710	48601	99187	151224	217465	278227
	19.3493	-1727	-1399	-800	1313	17663	28390		19.3493	-1727	48601	99200	151313	217663	278390
	19.36	-1721	-1384	-757	1401	17883	28539		19.36	-1721	48616	99243	151401	217883	278539
	19.3707	-1724	-1375	-723	1480	18116	28674		19.3707	-1724	48625	99277	151480	218116	278674
	19.3813	-1715	-1344	-656	1592	18368	28836		19.3813	-1715	48656	99344	151592	218368	278836
	19.392	-1694	-1316	-611	1693	18624	28976		19.392	-1694	48684	99389	151693	218624	278976
	19.4027	-1686	-1293	-550	1785	18891	29171		19.4027	-1686	48707	99450	151785	218891	279171
	19.4133	-1697	-1263	-508	1896	19166	29357		19.4133	-1697	48737	99492	151896	219166	279357
	19.424	-1697	-1247	-466	2027	19466	29536		19.424	-1697	48753	99534	152027	219466	279536
	19.4347	-1692	-1227	-423	2148	19770	29732		19.4347	-1692	48773	99577	152148	219770	279732
	19.4453	-1703	-1226	-382	2262	20055	29913		19.4453	-1703	48774	99618	152262	220055	279913
	19.456	-1692	-1212	-323	2367	20372	30127		19.456	-1692	48788	99677	152367	220372	280127
	19.4667	-1664	-1169	-242	2532	20724	30361		19.4667	-1664	48831	99758	152532	220724	280361
	19.4773	-1673	-1140	-171	2675	21045	30567		19.4773	-1673	48860	99829	152675	221045	280567
	19.488	-1675	-1116	-123	2837	21370	30768		19.488	-1675	48884	99877	152837	221370	280768
	19.4987	-1674	-1091	-58	2979	21740	31015		19.4987	-1674	48909	99942	152979	221740	281015
	19.5093	-1662	-1041	29	3150	22127	31300		19.5093	-1662	48959	100029	153150	222127	281300
	19.52	-1686	-1006	110	3324	22512	31563		19.52	-1686	48994	100110	153324	222512	281563
	19.5307	-1687	-965	200	3507	22912	31805		19.5307	-1687	49035	100200	153507	222912	281805
	19.5413	-1671	-921	276	3701	23321	32062		19.5413	-1671	49079	100276	153701	223321	282062
	19.552	-1667	-882	370	3903	23760	32355		19.552	-1667	49118	100370	153903	223760	282355
	19.5627	-1665	-845	458	4126	24181	32628		19.5627	-1665	49155	100458	154126	224181	282628
	19.5733	-1653	-805	566	4342	24616	32901		19.5733	-1653	49195	100566	154342	224616	282901
	19.584	-1645	-757	665	4550	25038	33158		19.584	-1645	49243	100665	154550	225038	283158
	19.5947	-1622	-707	774	4801	25464	33459		19.5947	-1622	49293	100774	154801	225464	283459
	19.6053	-1630	-660	882	5038	25900	33717		19.6053	-1630	49340	100882	155038	225900	283717
	19.616	-1622	-606	1008	5291	26331	34002		19.616	-1622	49394	101008	155291	226331	284002
	19.6267	-1625	-558	1120	5522	26788	34246		19.6267	-1625	49442	101120	155522	226788	284246
	19.6373	-1656	-533	1218	5752	27202	34477		19.6373	-1656	49467	101218	155752	227202	284477
	19.648	-1671	-477	1327	6006	27606	34694		19.648	-1671	49523	101327	156006	227606	284694
	19.6587	-1657	-415	1458	6272	28029	34916		19.6587	-1657	49585	101458	156272	228029	284916
	19.6693	-1630	-334	1617	6549	28459	35156		19.6693	-1630	49666	101617	156549	228459	285156
	19.68	-1625	-270	1766	6806	28857	35368		19.68	-1625	49730	101766	156806	228857	285368
	19.6907	-1591	-197	1937	7089	29254	35563		19.6907	-1591	49803	101937	157089	229254	285563
	19.7013	-1567	-116	2080	7359	29615	35746		19.7013	-1567	49884	102080	157359	229615	285746
	19.712	-1571	-48	2206	7615	29963	35903		19.712	-1571	49952	102206	157615	229963	285903
	19.7227	-1575	26	2354	7871	30286	36042		19.7227	-1575	50026	102354	157871	230286	286042
	19.7333	-1585	90	2496	8135	30601	36145		19.7333	-1585	50090	102496	158135	230601	286145
	19.744	-1582	156	2642	8389	30903	36204		19.744	-1582	50156	102642	158389	230903	286204
	19.7547	-1593	227	2779	8651	31138	36238		19.7547	-1593	50227	102779	158651	231138	286238
	19.7653	-1565	297	2919	8908	31355	36255		19.7653	-1565	50297	102919	158908	231355	286255
	19.776	-1553	356	3068	9157	31548	36286		19.776	-1553	50356	103068	159157	231548	286286
	19.7867	-1536	421	3206	9382	31743	36252		19.7867	-1536	50421	103206	159382	231743	286252
	19.7973	-1542	490	3331	9616	31884	36188		19.7973	-1542	50490	103331	159616	231884	286188
	19.808	-1561	551	3438	9830	31996	36062		19.808	-1561	50551	103438	159830	231996	286062
	19.8187	-1553	610	3577	10029	32073	35930		19.8187	-1553	50610	103577	160029	232073	285930
	19.8293	-1535	697	3730	10233	32111	35808		19.8293	-1535	50697	103730	160233	232111	285808
	19.84	-1526	782	3864	10415	32136	35634		19.84	-1526	50782	103864	160415	232136	285634
	19.8507	-1526	831	3962	10605	32111	35405		19.8507	-1526	50831	103962	160605	232111	285405
	19.8613	-1543	877	4075	10733	32055	35109		19.8613	-1543	50877	104075	160733	232055	285109
	19.872	-1548	951	4182	10864	31971	34822		19.872	-1548	50951	104182	160864	231971	284822
	19.8827	-1539	994	4279	11013	31834	34512		19.8827	-1539	50994	104279	161013	231834	284512
	19.8933	-1551	1037	4377	11128	31676	34148		19.8933	-1551	51037	104377	161128	231676	284148
	19.904	-1528	1086	4467	11223	31503	33768		19.904	-1528	51086	104467	161223	231503	283768
	19.9147	-1521	1137	4550	11294	31290	33361		19.9147	-1521	51137	104550	161294	231290	283361
	19.9253	-1519	1180	4619	11370	31044	32938		19.9253	-1519	51180	104619	161370	231044	282938
	19.936	-1531	1210	4677	11432	30784	32505		19.936	-1531	51210	104677	161432	230784	282505
	19.9467	-1511	1258	4734	11490	30495	32041		19.9467	-1511	51258	104734	161490	230495	282041
	19.9573	-1513	1298	4795	11512	30162	31516		19.9573	-1513	51298	104795	161512	230162	281516
	19.968	-1521	1340	4856	11525	29799	30983		19.968	-1521	51340	104856	161525	229799	280983
	19.9787	-1521	1365	4889	11528	29418	30434		19.9787	-1521	51365	104889	161528	229418	280434
	19.9893	-1501	1393	4922	11525	29036	29863		19.9893	-1501	51393	104922	161525	229036	279863
	20	-1510	1399	4952	11497	28627	29265		20	-1510	51399	104952	161497	228627	279265
	20.0107	-1497	1438	4984	11468	28212	28692		20.0107	-1497	51438	104984	161468	228212	278692
	20.0213	-1487	1456	4992	11411	27759	28081		20.0213	-1487	51456	104992	161411	227759	278081
	20.032	-1479	1474	5013	11375	27312	27480		20.032	-1479	51474	105013	161375	227312	277480
	20.0427	-1516	1489	4999	11290	26849	26839		20.0427	-1516	51489	104999	161290	226849	276839
	20.0533	-1510	1495	5015	11212	26352	26195		20.0533	-1510	51495	105015	161212	226352	276195
	20.064	-1506	1507	4996	11119	25863	25555		20.064	-1506	51507	104996	161119	225863	275555
	20.0747	-1494	1515	4981	11034	25371	24899		20.0747	-1494	51515	104981	161034	225371	274899
	20.0853	-1486	1517	4969	10942	24866	24263		20.0853	-1486	51517	104969	160942	224866	274263
	20.096	-1491	1520	4956	10842	24379	23628		20.096	-1491	51520	104956	160842	224379	273628
	20.1067	-1486	1537	4942	10760	23901	22989		20.1067	-1486	51537	104942	160760	223901	272989
	20.1173	-1452	1543	4925	10655	23410	22361		20.1173	-1452	51543	104925	160655	223410	272361
	20.128	-1444	1538	4903	10541	22905	21725		20.128	-1444	51538	104903	160541	222905	271725
	20.1387	-1450	1543	4875	10444	22430	21124		20.1387	-1450	51543	104875	160444	222430	271124
	20.1493	-1451	1543	4848	10341	21949	20492		20.1493	-1451	51543	104848	160341	221949	270492
	20.16	-1453	1540	4812	10215	21465	19876		20.16	-1453	51540	104812	160215	221465	269876
	20.1707	-1437	1558	4785	10112	21015	19304		20.1707	-1437	51558	104785	160112	221015	269304
	20.1813	-1445	1553	4741	9995	20537	18705		20.1813	-1445	51553	104741	159995	220537	268705
	20.192	-1442	1564	4730	9899	20094	18146		20.192	-1442	51564	104730	159899	220094	268146
	20.2027	-1427	1557	4715	9798	19667	17619		20.2027	-1427	51557	104715	159798	219667	267619
	20.2133	-1425	1553	4696	9698	19256	17082		20.2133	-1425	51553	104696	159698	219256	267082
	20.224	-1406	1555	4680	9621	18873	16600		20.224	-1406	51555	104680	159621	218873	266600
	20.2347	-1406	1596	4665	9542	18531	16118		20.2347	-1406	51596	104665	159542	218531	266118
	20.2453	-1386	1626	4670	9503	18189	15686		20.2453	-1386	51626	104670	159503	218189	265686
	20.256	-1389	1639	4673	9460	17828	15253		20.256	-1389	51639	104673	159460	217828	265253
	20.2667	-1386	1651	4682	9403	17499	14841		20.2667	-1386	51651	104682	159403	217499	264841
	20.2773	-1361	1689	4708	9391	17220	14473		20.2773	-1361	51689	104708	159391	217220	264473
	20.288	-1343	1722	4743	9401	16980	14147		20.288	-1343	51722	104743	159401	216980	264147
	20.2987	-1314	1778	4802	9406	16762	13837		20.2987	-1314	51778	104802	159406	216762	263837
	20.3093	-1286	1845	4877	9461	16571	13575		20.3093	-1286	51845	104877	159461	216571	263575
	20.32	-1290	1892	4940	9505	16401	13290		20.32	-1290	51892	104940	159505	216401	263290
	20.3307	-1270	1962	5035	9595	16274	13059		20.3307	-1270	51962	105035	159595	216274	263059
	20.3413	-1253	2050	5125	9700	16174	12862		20.3413	-1253	52050	105125	159700	216174	262862
	20.352	-1233	2158	5269	9839	16115	12701		20.352	-1233	52158	105269	159839	216115	262701
	20.3627	-1198	2272	5406	10024	16100	12564		20.3627	-1198	52272	105406	160024	216100	262564
	20.3733	-1161	2393	5593	10256	16124	12483		20.3733	-1161	52393	105593	160256	216124	262483
	20.384	-1115	2559	5816	10511	16198	12465		20.384	-1115	52559	105816	160511	216198	262465
	20.3947	-1083	2735	6057	10792	16299	12462		20.3947	-1083	52735	106057	160792	216299	262462
	20.4053	-1052	2932	6346	11134	16461	12504		20.4053	-1052	52932	106346	161134	216461	262504
	20.416	-999	3167	6669	11531	16667	12568		20.416	-999	53167	106669	161531	216667	262568
	20.4267	-947	3408	7023	11976	16901	12678		20.4267	-947	53408	107023	161976	216901	262678
	20.4373	-871	3691	7422	12464	17191	12826		20.4373	-871	53691	107422	162464	217191	262826
	20.448	-814	3992	7845	13008	17510	13020		20.448	-814	53992	107845	163008	217510	263020
	20.4587	-755	4324	8326	13605	17884	13238		20.4587	-755	54324	108326	163605	217884	263238
	20.4693	-685	4691	8862	14267	18303	13499		20.4693	-685	54691	108862	164267	218303	263499
	20.48	-614	5122	9474	15022	18792	13816		20.48	-614	55122	109474	165022	218792	263816
	20.4907	-521	5575	10131	15835	19333	14160		20.4907	-521	55575	110131	165835	219333	264160
	20.5013	-400	6087	10853	16719	19918	14533		20.5013	-400	56087	110853	166719	219918	264533
	20.512	-299	6635	11616	17666	20534	14943		20.512	-299	56635	111616	167666	220534	264943
	20.5227	-198	7234	12458	18700	21208	15389		20.5227	-198	57234	112458	168700	221208	265389
	20.5333	-97	7843	13346	19785	21947	15837		20.5333	-97	57843	113346	169785	221947	265837
	20.544	18	8537	14319	20964	22709	16334		20.544	18	58537	114319	170964	222709	266334
	20.5547	179	9299	15377	22236	23543	16898		20.5547	179	59299	115377	172236	223543	266898
	20.5653	342	10090	16507	23547	24424	17482		20.5653	342	60090	116507	173547	224424	267482
	20.576	498	10929	17696	24939	25324	18049		20.576	498	60929	117696	174939	225324	268049
	20.5867	662	11868	18977	26444	26272	18658		20.5867	662	61868	118977	176444	226272	268658
	20.5973	860	12845	20330	28006	27270	19311		20.5973	860	62845	120330	178006	227270	269311
	20.608	1069	13850	21710	29617	28297	19954		20.608	1069	63850	121710	179617	228297	269954
	20.6187	1285	14934	23165	31282	29360	20625		20.6187	1285	64934	123165	181282	229360	270625
	20.6293	1505	16042	24707	33008	30458	21301		20.6293	1505	66042	124707	183008	230458	271301
	20.64	1746	17204	26296	34804	31569	21988		20.64	1746	67204	126296	184804	231569	271988
	20.6507	1991	18402	27899	36598	32687	22681		20.6507	1991	68402	127899	186598	232687	272681
	20.6613	2234	19648	29545	38408	33833	23399		20.6613	2234	69648	129545	188408	233833	273399
	20.672	2498	20922	31248	40256	35030	24108		20.672	2498	70922	131248	190256	235030	274108
	20.6827	2761	22221	33010	42157	36220	24798		20.6827	2761	72221	133010	192157	236220	274798
	20.6933	3064	23579	34752	44054	37373	25470		20.6933	3064	73579	134752	194054	237373	275470
	20.704	3354	24926	36471	45921	38505	26155		20.704	3354	74926	136471	195921	238505	276155
	20.7147	3653	26267	38161	47692	39627	26851		20.7147	3653	76267	138161	197692	239627	276851
	20.7253	3966	27577	39858	49450	40748	27487		20.7253	3966	77577	139858	199450	240748	277487
	20.736	4304	28924	41582	51185	41828	28099		20.736	4304	78924	141582	201185	241828	278099
	20.7467	4649	30211	43199	52865	42855	28684		20.7467	4649	80211	143199	202865	242855	278684
	20.7573	4979	31464	44755	54459	43845	29249		20.7573	4979	81464	144755	204459	243845	279249
	20.768	5342	32727	46271	55952	44813	29791		20.768	5342	82727	146271	205952	244813	279791
	20.7787	5705	33957	47721	57361	45711	30295		20.7787	5705	83957	147721	207361	245711	280295
	20.7893	6066	35110	49097	58640	46539	30713		20.7893	6066	85110	149097	208640	246539	280713
	20.8	6410	36186	50333	59809	47256	31119		20.8	6410	86186	150333	209809	247256	281119
	20.8107	6765	37176	51433	60835	47900	31497		20.8107	6765	87176	151433	210835	247900	281497
	20.8213	7126	38113	52470	61738	48460	31796		20.8213	7126	88113	152470	211738	248460	281796
	20.832	7477	38967	53390	62498	48944	32021		20.832	7477	88967	153390	212498	248944	282021
	20.8427	7847	39735	54199	63110	49324	32191		20.8427	7847	89735	154199	213110	249324	282191
	20.8533	8214	40385	54872	63580	49592	32309		20.8533	8214	90385	154872	213580	249592	282309
	20.864	8581	40946	55389	63923	49758	32365		20.864	8581	90946	155389	213923	249758	282365
	20.8747	8943	41457	55789	64091	49805	32346		20.8747	8943	91457	155789	214091	249805	282346
	20.8853	9362	41867	56067	64089	49763	32283		20.8853	9362	91867	156067	214089	249763	282283
	20.896	9768	42150	56198	63965	49612	32117		20.896	9768	92150	156198	213965	249612	282117
	20.9067	10191	42318	56198	63691	49360	31891		20.9067	10191	92318	156198	213691	249360	281891
	20.9173	10607	42409	56099	63299	48989	31584		20.9173	10607	92409	156099	213299	248989	281584
	20.928	11094	42452	55881	62786	48552	31260		20.928	11094	92452	155881	212786	248552	281260
	20.9387	11640	42413	55537	62152	48009	30877		20.9387	11640	92413	155537	212152	248009	280877
	20.9493	12207	42258	55091	61395	47360	30403		20.9493	12207	92258	155091	211395	247360	280403
	20.96	12826	42028	54553	60529	46605	29849		20.96	12826	92028	154553	210529	246605	279849
	20.9707	13519	41766	53928	59566	45736	29246		20.9707	13519	91766	153928	209566	245736	279246
	20.9813	14295	41440	53206	58475	44828	28602		20.9813	14295	91440	153206	208475	244828	278602
	20.992	15198	41083	52452	57335	43869	27950		20.992	15198	91083	152452	207335	243869	277950
	21.0027	16210	40700	51635	56151	42849	27236		21.0027	16210	90700	151635	206151	242849	277236
	21.0133	17328	40285	50773	54894	41728	26450		21.0133	17328	90285	150773	204894	241728	276450
	21.024	18624	39875	49873	53613	40577	25649		21.024	18624	89875	149873	203613	240577	275649
	21.0347	20113	39460	48924	52265	39366	24807		21.0347	20113	89460	148924	202265	239366	274807
	21.0453	21765	39067	47986	50891	38118	23943		21.0453	21765	89067	147986	200891	238118	273943
	21.056	23657	38716	47078	49530	36851	23062		21.056	23657	88716	147078	199530	236851	273062
	21.0667	25850	38422	46189	48177	35553	22162		21.0667	25850	88422	146189	198177	235553	272162
	21.0773	28271	38194	45330	46839	34239	21249		21.0773	28271	88194	145330	196839	234239	271249
	21.088	30967	38034	44518	45524	32941	20364		21.088	30967	88034	144518	195524	232941	270364
	21.0987	33987	37971	43768	44215	31649	19442		21.0987	33987	87971	143768	194215	231649	269442
	21.1093	37341	38038	43118	42990	30354	18529		21.1093	37341	88038	143118	192990	230354	268529
	21.12	41092	38206	42542	41811	29047	17617		21.12	41092	88206	142542	191811	229047	267617
	21.1307	45168	38513	42072	40694	27768	16748		21.1307	45168	88513	142072	190694	227768	266748
	21.1413	49576	38998	41722	39673	26519	15887		21.1413	49576	88998	141722	189673	226519	265887
	21.152	54379	39669	41517	38737	25299	15017		21.152	54379	89669	141517	188737	225299	265017
	21.1627	59604	40521	41449	37877	24123	14164		21.1627	59604	90521	141449	187877	224123	264164
	21.1733	65179	41556	41561	37125	22985	13348		21.1733	65179	91556	141561	187125	222985	263348
	21.184	71061	42774	41821	36489	21885	12567		21.184	71061	92774	141821	186489	221885	262567
	21.1947	77130	44227	42265	35992	20789	11817		21.1947	77130	94227	142265	185992	220789	261817
	21.2053	83548	45896	42884	35611	19770	11075		21.2053	83548	95896	142884	185611	219770	261075
	21.216	90218	47804	43700	35369	18812	10380		21.216	90218	97804	143700	185369	218812	260380
	21.2267	97064	49909	44711	35273	17909	9733		21.2267	97064	99909	144711	185273	217909	259733
	21.2373	103978	52223	45942	35310	17052	9075		21.2373	103978	102223	145942	185310	217052	259075
	21.248	111053	54770	47335	35497	16242	8485		21.248	111053	104770	147335	185497	216242	258485
	21.2587	118177	57485	48904	35832	15501	7924		21.2587	118177	107485	148904	185832	215501	257924
	21.2693	125226	60392	50651	36295	14837	7422		21.2693	125226	110392	150651	186295	214837	257422
	21.28	132114	63440	52599	36913	14232	6936		21.28	132114	113440	152599	186913	214232	256936
	21.2907	138895	66633	54736	37678	13683	6515		21.2907	138895	116633	154736	187678	213683	256515
	21.3013	145451	69876	56960	38540	13170	6083		21.3013	145451	119876	156960	188540	213170	256083
	21.312	151557	73210	59295	39517	12718	5711		21.312	151557	123210	159295	189517	212718	255711
[truncated: 2,691 more rows]

## Sheet: Figure 3
	ml	Adalimumab	IH	LS	N434H	QA	QL	YTE	LOW	ml	%
	-0.003766	0.114176	0.209865	0.292543	0.22936	0.111305	-0.395892	-0.112143	0.058159	-0.006497	0
	-0.00177	0.110066	0.198515	0.30067	0.228141	0.102784	-0.396184	-0.109599	0.056086	0.000159	0
	0.000227	0.106016	0.198332	0.308696	0.226905	0.094833	-0.396817	-0.107135	0.051964	0.006815	0
	0.002223	0.1013	0.201229	0.315046	0.224451	0.098092	-0.401211	-0.105056	0.041486	0.013472	0
	0.00422	0.097055	0.204026	0.312438	0.221718	0.103456	-0.405557	-0.102976	0.03119	0.020128	0
	0.006216	0.092846	0.213014	0.309825	0.218025	0.104637	-0.408578	-0.103588	0.026016	0.026784	0
	0.008213	0.095781	0.225538	0.303885	0.204074	0.094675	-0.404	-0.112703	0.031646	0.03344	0
	0.010209	0.101713	0.236441	0.295356	0.190298	0.084084	-0.399426	-0.121811	0.037276	0.040096	0
	0.012206	0.107034	0.226864	0.286835	0.178552	0.075601	-0.399229	-0.123152	0.038571	0.046752	0
	0.014202	0.095511	0.215138	0.284587	0.193591	0.072605	-0.407566	-0.115166	0.036429	0.053408	0
	0.016199	0.080703	0.207374	0.288065	0.210212	0.069602	-0.415921	-0.107174	0.034693	0.060064	0
	0.018196	0.066212	0.218552	0.291103	0.225072	0.069708	-0.422157	-0.106669	0.039782	0.06672	0
	0.020192	0.062534	0.231056	0.285529	0.213108	0.072297	-0.423927	-0.114587	0.045702	0.073377	0
	0.022189	0.060777	0.239917	0.278727	0.199693	0.074805	-0.426081	-0.122486	0.046996	0.080033	0
	0.024185	0.058571	0.238351	0.272943	0.191696	0.067789	-0.434469	-0.127775	0.031844	0.086689	0
	0.026182	0.057112	0.236787	0.276201	0.199848	0.057255	-0.443315	-0.134914	0.01654	0.093345	0
	0.028178	0.055652	0.232738	0.279868	0.207874	0.046739	-0.451208	-0.142048	0.007254	0.100001	0
	0.030175	0.054654	0.224405	0.285058	0.205379	0.042275	-0.444081	-0.145249	0.012265	0.106657	0
	0.032171	0.054356	0.215913	0.289549	0.196908	0.04028	-0.435842	-0.146814	0.017324	0.113313	0
	0.034168	0.053952	0.21231	0.29405	0.188695	0.04015	-0.423357	-0.148334	0.018073	0.119969	0
	0.036164	0.052133	0.211081	0.286245	0.190729	0.050544	-0.411498	-0.150829	0.012989	0.126625	0
	0.038161	0.050287	0.20987	0.271383	0.194509	0.060925	-0.399785	-0.154714	0.007905	0.133282	0
	0.040157	0.04957	0.204055	0.256528	0.196861	0.0709	-0.395809	-0.158522	0.003674	0.139938	0
	0.042154	0.052236	0.196547	0.256069	0.19157	0.073884	-0.401367	-0.154521	1.5e-05	0.146594	0
	0.044151	0.054996	0.18977	0.262081	0.186298	0.076877	-0.406752	-0.148401	-0.003636	0.15325	0
	0.046147	0.05693	0.188701	0.268096	0.189932	0.085045	-0.40581	-0.142885	0.00032	0.159906	0
	0.048144	0.0573	0.187572	0.272486	0.206342	0.0958	-0.400624	-0.14608	0.010058	0.166562	0
	0.05014	0.057772	0.186968	0.276275	0.222833	0.106564	-0.395011	-0.149274	0.019803	0.173218	0
	0.052137	0.06786	0.189417	0.280253	0.23801	0.115556	-0.378164	-0.149423	0.019195	0.179874	0
	0.054133	0.080866	0.191993	0.291846	0.246786	0.122556	-0.361357	-0.144519	0.012491	0.186531	0
	0.05613	0.093764	0.192898	0.304781	0.255667	0.129568	-0.343356	-0.139621	0.005904	0.193187	0
	0.058126	0.100175	0.189868	0.321457	0.26723	0.130756	-0.333947	-0.141691	0.009918	0.199843	0
	0.060123	0.104696	0.18684	0.51747	0.27843	0.128772	-0.326039	-0.15067	0.017529	0.206499	0
	0.062119	0.109213	0.188431	0.744128	0.289261	0.126749	-0.321157	-0.159664	0.027316	0.213155	0
	0.064116	0.110389	0.19283	0.932133	0.275596	0.12667	-0.326656	-0.142796	0.045898	0.219811	0
	0.066112	0.110339	0.197142	0.753166	0.256385	0.127862	-0.332159	-0.103638	0.06308	0.226467	0
	0.068109	0.109962	0.201142	0.540521	0.238903	0.129054	-0.341773	-0.064957	0.082572	0.233123	0
	0.070106	0.106557	0.205488	0.360734	0.243823	0.122468	-0.352934	-0.070259	0.09793	0.239779	0
	0.072102	0.103166	0.210428	0.355294	0.252641	0.113451	-0.36391	-0.08754	0.113297	0.246436	0
	0.074099	0.098231	0.225244	0.349823	0.257072	0.104422	-0.359836	-0.103448	0.11646	0.253092	0
	0.076095	0.093069	0.240029	0.34027	0.248187	0.099352	-0.34877	-0.087712	0.103697	0.259748	0
	0.078092	0.087914	0.24877	0.32871	0.239274	0.096194	-0.338304	-0.070955	0.09094	0.266404	0
	0.080088	0.085781	0.249955	0.317092	0.231107	0.093522	-0.351325	-0.060583	0.081997	0.27306	0
	0.082085	0.087621	0.251139	0.316506	0.226487	0.096968	-0.367593	-0.073128	0.077154	0.279716	0
	0.084081	0.089433	0.252566	0.321683	0.221849	0.100663	-0.385504	-0.085688	0.072144	0.286372	0
	0.086078	0.088443	0.254148	0.324239	0.223269	0.099792	-0.395753	-0.092565	0.066722	0.293028	0
	0.088074	0.086383	0.255649	0.313641	0.227848	0.089375	-0.40404	-0.092766	0.06139	0.299684	0
	0.090071	0.084444	0.252633	0.30234	0.232595	0.078929	-0.407972	-0.09296	0.056058	0.306341	0
	0.092068	0.087483	0.248898	0.291827	0.236098	0.071569	-0.398804	-0.098235	0.054979	0.312997	0
	0.094064	0.090897	0.245657	0.288366	0.238636	0.068719	-0.38966	-0.110576	0.055188	0.319653	0
	0.096061	0.095262	0.241759	0.284929	0.236947	0.065873	-0.384768	-0.122924	0.059991	0.326309	0
	0.098057	0.09882	0.237861	0.287396	0.225363	0.071294	-0.389611	-0.12143	0.080103	0.332965	0
	0.100054	0.10228	0.23389	0.294303	0.213898	0.082531	-0.394607	-0.115141	0.100247	0.339621	0
	0.10205	0.10399	0.226788	0.301222	0.204837	0.093725	-0.398945	-0.109109	0.283179	0.346277	0
	0.104047	0.100918	0.219661	0.300313	0.201753	0.091189	-0.400436	-0.106784	0.679296	0.352933	0
	0.106043	0.097844	0.212972	0.295351	0.198664	0.08434	-0.401925	-0.104504	1.07614	0.35959	0
	0.10804	0.091477	0.200694	0.290437	0.199165	0.078722	-0.398812	-0.105157	1.09331	0.366246	0
	0.110036	0.083947	0.188451	0.289544	0.201179	0.087839	-0.395178	-0.109724	0.661266	0.372902	0
	0.112033	0.076423	0.188739	0.289912	0.202932	0.097416	-0.390354	-0.114292	0.231095	0.379558	0
	0.114029	0.07348	0.20033	0.290279	0.201808	0.104304	-0.383148	-0.120019	0.010303	0.386214	0
	0.116026	0.074005	0.211874	0.290366	0.200646	0.100031	-0.375924	-0.128119	0.011037	0.39287	0
	0.118023	0.081607	0.211142	0.290366	0.200649	0.095453	-0.376213	-0.13624	0.012064	0.399526	0
	0.120019	0.155123	0.204689	0.290327	0.202819	0.089749	-0.393728	-0.137005	0.021193	0.406182	0
	0.122016	0.229159	0.198426	0.290208	0.204923	0.086375	-0.411252	-0.137206	0.030253	0.412838	0
	0.124012	0.279921	0.206143	0.290089	0.212127	0.082998	-0.408912	-0.137407	0.0383	0.419495	0
	0.126009	0.208172	0.215919	0.294046	0.222195	0.079814	-0.388173	-0.135539	0.036798	0.426151	0
	0.128005	0.13519	0.221311	0.299582	0.232272	0.077392	-0.367459	-0.132404	0.03517	0.432807	0
	0.130002	0.077718	0.209203	0.304949	0.222929	0.074968	-0.373335	-0.129265	0.037265	0.439463	0
	0.131998	0.07582	0.197127	0.298414	0.205574	0.072013	-0.387929	-0.133095	0.041641	0.446119	0
	0.133995	0.074305	0.193011	0.288851	0.189271	0.069115	-0.40247	-0.137828	0.046014	0.452775	0
	0.135991	0.072206	0.200801	0.282187	0.19712	0.069077	-0.402238	-0.140808	0.038385	0.459431	0
	0.137988	0.069624	0.20834	0.300435	0.209226	0.080534	-0.400138	-0.127026	0.027354	0.466087	0
	0.139984	0.067036	0.207154	0.320424	0.217794	0.092208	-0.398991	-0.112929	0.016337	0.472743	0
	0.141981	0.063356	0.19762	0.3359	0.210001	0.101009	-0.402443	-0.102787	0.017824	0.4794	0
	0.143978	0.058958	0.188072	0.324926	0.201746	0.100972	-0.406144	-0.098891	0.021531	0.486056	0
	0.145974	0.054579	0.188969	0.313242	0.197782	0.100862	-0.408054	-0.094862	0.026076	0.492712	0
	0.147971	0.058084	0.192062	0.303245	0.201451	0.098734	-0.405186	-0.096661	0.02851	0.499368	0
	0.149967	0.067245	0.19486	0.302924	0.20511	0.094657	-0.402309	-0.103993	0.030744	0.506024	0
	0.151964	0.07646	0.197326	0.302864	0.209617	0.09058	-0.399072	-0.111305	0.035911	0.51268	0
	0.15396	0.08008	0.199795	0.30229	0.214388	0.101756	-0.396221	-0.115971	0.040745	0.519336	0
	0.155957	0.080229	0.200155	0.301022	0.219153	0.119013	-0.393379	-0.119687	0.045346	0.525992	0
	0.157953	0.080378	0.193127	0.299749	0.234819	0.136159	-0.381592	-0.122449	0.044231	0.532649	0
	0.15995	0.099844	0.186054	0.310461	0.25842	0.16025	-0.36424	-0.116424	0.04197	0.539305	0
	0.161946	0.125862	0.183685	0.32567	0.281981	0.183326	-0.346903	-0.109967	0.039084	0.545961	0
	0.163943	0.151871	0.19064	0.340931	0.300555	0.209844	-0.310089	-0.105696	0.035838	0.552617	0
	0.16594	0.1654	0.197681	0.35872	0.312078	0.243191	-0.276656	-0.109561	0.03269	0.559273	0
	0.167936	0.173201	0.198035	0.373435	0.325595	0.273794	-0.242987	-0.113986	0.032893	0.565929	0
	0.169933	0.182383	0.188121	0.390521	0.362845	0.297813	-0.237741	-0.117135	0.044545	0.572585	0
	0.171929	0.193125	0.178196	0.417972	0.398918	0.284283	-0.236462	-0.10542	0.056333	0.579241	0
	0.173926	0.203168	0.18172	0.445611	0.431855	0.268845	-0.235307	-0.092953	0.071093	0.585897	0
	0.175922	0.212238	0.195275	0.471591	0.428521	0.258622	-0.234378	-0.081412	0.089518	0.592553	0
	0.177919	0.214328	0.208821	0.47434	0.423173	0.259555	-0.233445	-0.061101	0.107802	0.59921	0
	0.179915	0.216138	0.227986	0.476086	0.420817	0.260488	-0.232273	-0.040077	0.126534	0.605866	0
	0.181912	0.219161	0.250967	0.482302	0.428131	0.256884	-0.230767	-0.016007	0.139337	0.612522	0
	0.183908	0.22356	0.27192	0.492344	0.435546	0.252129	-0.229278	0.010032	0.152107	0.619178	0
	0.185905	0.227918	0.298103	0.502746	0.437772	0.247365	-0.227376	0.036022	0.162945	0.625834	0
	0.187901	0.241274	0.326633	0.499127	0.42576	0.25656	-0.225496	0.038161	0.168648	0.63249	0
	0.189898	0.255007	0.350087	0.487081	0.413727	0.267729	-0.223638	0.033882	0.174213	0.639146	0
	0.191895	0.268699	0.36007	0.475511	0.406405	0.27891	-0.221501	0.03058	0.178079	0.645802	0
	0.193891	0.26582	0.370315	0.477324	0.410937	0.288135	-0.218897	0.039863	0.18074	0.652459	0
	0.195888	0.257396	0.376765	0.482074	0.41548	0.297506	-0.216294	0.049814	0.183512	0.659115	0
	0.197884	0.249907	0.380422	0.488762	0.415296	0.306727	-0.213252	0.056556	0.185398	0.665771	0
	0.199881	0.253995	0.384066	0.499931	0.409892	0.306179	-0.210917	0.05662	0.18664	0.672427	0
	0.201877	0.260747	0.384627	0.510947	0.404489	0.30415	-0.208581	0.056687	0.189551	0.679083	0
	0.203874	0.268727	0.380285	0.512153	0.405958	0.300522	-0.221423	0.055755	0.207979	0.685739	0
	0.20587	0.27522	0.375884	0.497701	0.41004	0.29263	-0.23677	0.051091	0.227563	0.692395	0
	0.207867	0.28131	0.374997	0.48313	0.414127	0.28489	-0.25251	0.046374	0.242992	0.699051	0
	0.209863	0.283374	0.378654	0.479811	0.40757	0.280008	-0.253887	0.047165	0.233544	0.705707	0
	0.21186	0.272758	0.382303	0.484818	0.398765	0.281798	-0.252628	0.056405	0.222855	0.712364	0
	0.213856	0.262019	0.388242	0.489258	0.389877	0.282615	-0.255376	0.065617	0.214549	0.71902	0
	0.215853	0.258857	0.394728	0.479498	0.384768	0.269965	-0.2736	0.058285	0.20083	0.725676	0
	0.21785	0.267012	0.400542	0.467674	0.381132	0.255543	-0.292121	0.037054	0.185436	0.732332	0
	0.219846	0.275272	0.404079	0.457381	0.377472	0.244667	-0.305256	0.015845	0.169162	0.738988	0
	0.221843	0.261606	0.407701	0.459013	0.376306	0.251198	-0.301139	0.019046	0.161925	0.745644	0
	0.223839	0.24309	0.410142	0.461559	0.375453	0.259123	-0.296841	0.029143	0.156224	0.7523	0
	0.225836	0.223606	0.408256	0.461058	0.373361	0.260297	-0.286995	0.038357	0.151425	0.758956	0
	0.227832	0.21847	0.406308	0.454147	0.367408	0.250442	-0.273921	0.031412	0.151294	0.765612	0
	0.229829	0.215174	0.404699	0.447211	0.361651	0.240609	-0.260839	0.022259	0.151354	0.772269	0
	0.231825	0.212186	0.401785	0.440087	0.351382	0.223667	-0.255426	0.014752	0.151037	0.778925	0
	0.233822	0.20754	0.398827	0.435781	0.33942	0.207592	-0.256379	0.010138	0.150012	0.785581	0
	0.235818	0.202691	0.394953	0.431509	0.327454	0.191538	-0.257375	0.004325	0.148991	0.792237	0
	0.237815	0.197857	0.388582	0.424947	0.317346	0.197421	-0.25847	-0.000697	0.1458	0.798893	0
	0.239811	0.194098	0.382228	0.41929	0.310884	0.211342	-0.259383	-0.009865	0.137011	0.805549	0
	0.241808	0.190482	0.375781	0.412656	0.304421	0.22523	-0.261758	-0.019844	0.128335	0.812205	0
	0.243805	0.184648	0.367456	0.400254	0.29982	0.216689	-0.270795	-0.026998	0.121815	0.818861	0
	0.245801	0.164492	0.359195	0.388017	0.297056	0.198142	-0.28007	-0.015815	0.1209	0.825518	0
	0.247798	0.143528	0.355453	0.37769	0.294279	0.179594	-0.286911	-0.003585	0.119927	0.832174	0
	0.249794	0.125804	0.350925	0.379617	0.293034	0.171698	-0.281546	0.005131	0.120109	0.83883	0
	0.251791	0.125888	0.3464	0.382542	0.292816	0.169778	-0.275722	0.005591	0.126254	0.845486	0
	0.253787	0.126861	0.342795	0.384369	0.292888	0.167809	-0.270452	0.006071	0.132564	0.852142	0
	0.255784	0.131593	0.339019	0.384062	0.299719	0.166545	-0.268017	0.005545	0.14127	0.858798	0
	0.25778	0.138527	0.335543	0.383754	0.307511	0.165759	-0.265725	0.003108	0.155185	0.865454	0
	0.259777	0.145428	0.33288	0.389664	0.311724	0.164963	-0.263854	0.000676	0.168988	0.87211	0
	0.261773	0.151102	0.330181	0.39837	0.293256	0.164641	-0.264105	0.001769	0.17571	0.878766	0
	0.26377	0.155847	0.327555	0.406923	0.273595	0.164393	-0.264452	0.005253	0.168949	0.885423	0
	0.265767	0.160593	0.325038	0.401615	0.259384	0.160553	-0.259831	0.008676	0.162189	0.892079	0
	0.267763	0.159768	0.322526	0.392467	0.26453	0.155411	-0.247432	0.001176	0.151353	0.898735	0
	0.26976	0.156551	0.31747	0.383495	0.269963	0.150344	-0.23501	-0.008933	0.142159	0.905391	0
	0.271756	0.152629	0.309818	0.372187	0.274628	0.150079	-0.236979	-0.01759	0.133004	0.912047	0
	0.273753	0.147111	0.302334	0.360366	0.276673	0.151441	-0.254018	-0.018396	0.131859	0.918703	0
	0.275749	0.14181	0.301776	0.347537	0.278719	0.151792	-0.271738	-0.018943	0.132187	0.925359	0
	0.277746	0.136561	0.302112	0.338661	0.279889	0.14478	-0.286013	-0.019413	0.13283	0.932015	0
	0.279742	0.132809	0.303518	0.331176	0.280773	0.13744	-0.293243	-0.019871	0.135824	0.938671	0
	0.281739	0.129297	0.315935	0.324857	0.281644	0.131045	-0.298833	-0.02033	0.138982	0.945328	0
	0.283735	0.130225	0.329328	0.325757	0.280236	0.130934	-0.295005	-0.018841	0.141781	0.951984	0
	0.285732	0.140035	0.337036	0.32702	0.273755	0.130964	-0.290641	-0.016249	0.14171	0.95864	0
	0.287728	0.149845	0.329894	0.328402	0.26727	0.137258	-0.291236	-0.013995	0.141422	0.965296	0
	0.289725	0.154687	0.322455	0.330658	0.261891	0.150516	-0.299374	-0.021052	0.139215	0.971952	0
	0.291722	0.15264	0.319047	0.332962	0.259985	0.163792	-0.307587	-0.029522	0.126944	0.978608	0
	0.293718	0.150594	0.321414	0.334415	0.258015	0.166307	-0.306535	-0.036172	0.1145	0.985264	0
	0.295715	0.149544	0.323783	0.329955	0.253616	0.159241	-0.298705	-0.036213	0.107802	0.99192	0
	0.297711	0.149316	0.321838	0.325288	0.249744	0.152185	-0.291034	-0.036258	0.116479	0.998577	0
	0.299708	0.148764	0.309327	0.321399	0.244319	0.152218	-0.291249	-0.036315	0.1255	1.00523	0
	0.301704	0.146309	0.296647	0.321692	0.234762	0.155461	-0.294328	-0.03651	0.124532	1.01189	0
	0.303701	0.143764	0.284561	0.32207	0.225852	0.158392	-0.298822	-0.036706	0.114599	1.01855	0
	0.305697	0.141803	0.269174	0.321433	0.227702	0.154746	-0.308144	-0.038086	0.104628	1.0252	0
	0.307694	0.143391	0.253822	0.319835	0.249974	0.150021	-0.317104	-0.045197	0.099835	1.03186	0
	0.30969	0.145149	0.255203	0.318235	0.272221	0.146313	-0.320813	-0.052301	0.098345	1.03851	0
	0.311687	0.145857	0.263685	0.317578	0.28155	0.148715	-0.311253	-0.058237	0.097105	1.04517	0
	0.313683	0.142754	0.271575	0.317658	0.276236	0.151576	-0.301607	-0.062494	0.100103	1.05183	0
	0.31568	0.139628	0.278609	0.317794	0.270924	0.149406	-0.300554	-0.066563	0.103767	1.05848	0
	0.317677	0.142953	0.286668	0.321009	0.271687	0.140236	-0.316357	-0.066181	0.107446	1.06514	0
	0.319673	0.154337	0.290282	0.324836	0.274528	0.131072	-0.332145	-0.064774	0.109857	1.07179	0
	0.32167	0.165728	0.266294	0.328596	0.277967	0.12911	-0.339327	-0.063567	0.11194	1.07845	0
	0.323666	0.167271	0.24122	0.329291	0.285045	0.132706	-0.331879	-0.068319	0.112963	1.08511	0
	0.325663	0.161023	0.229138	0.329321	0.292104	0.138004	-0.324418	-0.074189	0.10808	1.09176	0
	0.327659	0.154774	0.243105	0.32833	0.297947	0.148383	-0.319149	-0.07822	0.10315	1.09842	0
	0.329656	0.160052	0.257348	0.326177	0.290342	0.158125	-0.31761	-0.06909	0.096238	1.10507	0
	0.331652	0.169731	0.264359	0.324022	0.281355	0.166086	-0.315835	-0.059176	0.089743	1.11173	0
	0.333649	0.179026	0.262828	0.320242	0.273145	0.164666	-0.312724	-0.056609	0.083265	1.11839	0
	0.335645	0.170068	0.261297	0.316111	0.273276	0.163247	-0.309841	-0.068434	0.076615	1.12504	0
	0.337642	0.156955	0.253469	0.311982	0.274286	0.157905	-0.310872	-0.080282	0.071714	1.1317	0
	0.339639	0.146595	0.242282	0.307687	0.276055	0.151151	-0.322973	-0.082954	0.066812	1.13836	0
	0.341635	0.154614	0.232036	0.304062	0.278677	0.144422	-0.335231	-0.077784	0.067769	1.14501	0
	0.343632	0.164674	0.235485	0.300684	0.2813	0.143662	-0.339422	-0.072609	0.072469	1.15167	0
	0.345628	0.166155	0.241511	0.303756	0.281959	0.145912	-0.330608	-0.069838	0.077267	1.15832	0
	0.347625	0.155353	0.246965	0.30853	0.280074	0.148221	-0.321833	-0.068052	0.080408	1.16498	0
	0.349621	0.144552	0.249012	0.31315	0.278344	0.151306	-0.320786	-0.066266	0.081912	1.17164	0
	0.351618	0.144942	0.25093	0.313402	0.280854	0.154185	-0.324888	-0.068744	0.082715	1.17829	0
	0.353614	0.151509	0.250628	0.312756	0.284717	0.156198	-0.330531	-0.074991	0.073369	1.18495	0
	0.355611	0.157627	0.239301	0.312536	0.287978	0.150619	-0.340918	-0.081155	0.0631	1.1916	0
	0.357607	0.156027	0.227968	0.316577	0.286282	0.144484	-0.350564	-0.083339	0.055543	1.19826	0
	0.359604	0.152927	0.227694	0.320734	0.284053	0.13786	-0.355528	-0.085007	0.059602	1.20492	0
	0.3616	0.147641	0.244441	0.324527	0.28373	0.133504	-0.349659	-0.086306	0.064411	1.21157	0
	0.363597	0.142461	0.261176	0.324685	0.28605	0.129151	-0.34379	-0.080422	0.06636	1.21823	0
	0.365594	0.137275	0.264836	0.324844	0.288264	0.125806	-0.341694	-0.073383	0.06512	1.22488	0
	0.36759	0.133619	0.259061	0.32132	0.284583	0.124664	-0.342732	-0.069653	0.06399	1.23154	0
	0.369587	0.132062	0.253283	0.315251	0.278947	0.123522	-0.343776	-0.078242	0.068592	1.2382	0
	0.371583	0.130494	0.247435	0.309161	0.273156	0.126804	-0.342069	-0.086798	0.074841	1.24485	0
	0.37358	0.130091	0.240137	0.313498	0.268559	0.137405	-0.338347	-0.092798	0.081226	1.25151	0
	0.375576	0.13022	0.233348	0.323279	0.264781	0.147987	-0.334566	-0.09668	0.083347	1.25816	0
	0.377573	0.131985	0.237632	0.333049	0.26156	0.15195	-0.328205	-0.100514	0.084241	1.26482	0
	0.379569	0.14195	0.243935	0.335955	0.263029	0.14798	-0.322177	-0.101073	0.083339	1.27148	0
	0.381566	0.151903	0.249474	0.335855	0.264779	0.144116	-0.316786	-0.100749	0.070871	1.27813	0
	0.383562	0.158761	0.253546	0.335713	0.264161	0.142128	-0.322968	-0.100437	0.058407	1.28479	0
	0.385559	0.155323	0.2576	0.335169	0.256206	0.141691	-0.330858	-0.097207	0.04829	1.29144	0
	0.387555	0.151889	0.259581	0.334633	0.24825	0.141352	-0.338389	-0.092639	0.050474	1.2981	0
	0.389552	0.148573	0.259391	0.333108	0.246581	0.143498	-0.341529	-0.088767	0.052659	1.30476	0
	0.391549	0.146526	0.259201	0.329552	0.257394	0.145978	-0.344425	-0.094384	0.054673	1.31141	0
	0.393545	0.144479	0.25504	0.325998	0.268247	0.148112	-0.347713	-0.100708	0.056381	1.31807	0
	0.395542	0.136407	0.24603	0.321979	0.265349	0.141168	-0.349912	-0.105099	0.058092	1.32473	0
	0.397538	0.126701	0.237018	0.317495	0.248963	0.133026	-0.351968	-0.108754	0.060506	1.33138	0
	0.399535	0.117497	0.2392	0.312877	0.232875	0.125827	-0.357213	-0.113156	0.062624	1.33804	0
	0.401531	0.122952	0.245715	0.312278	0.23968	0.127544	-0.363634	-0.116769	0.064599	1.34469	0
	0.403528	0.131676	0.251827	0.319181	0.256649	0.130173	-0.370059	-0.117282	0.062761	1.35135	0
	0.405524	0.138655	0.247033	0.326079	0.273387	0.132952	-0.368169	-0.117796	0.059633	1.35801	0
	0.407521	0.133495	0.239093	0.329892	0.277819	0.135767	-0.362144	-0.112476	0.055827	1.36466	0
	0.409517	0.127462	0.231711	0.329267	0.278953	0.138587	-0.356252	-0.099175	0.050404	1.37132	0
	0.411514	0.124644	0.238146	0.328608	0.279174	0.139008	-0.357175	-0.086365	0.04544	1.37797	0
	0.413511	0.13063	0.249148	0.32713	0.271776	0.135162	-0.359859	-0.089287	0.041871	1.38463	0
	0.415507	0.136619	0.259806	0.325609	0.264223	0.131318	-0.363382	-0.098152	0.047339	1.39129	0
	0.417504	0.138891	0.267606	0.324519	0.256915	0.129876	-0.367542	-0.10602	0.052822	1.39794	0
	0.4195	0.136456	0.275709	0.328979	0.254301	0.131107	-0.371302	-0.100597	0.059352	1.4046	0
	0.421497	0.134003	0.281202	0.33369	0.251688	0.132264	-0.368718	-0.094862	0.063076	1.41126	0
	0.423493	0.128555	0.267424	0.338707	0.251732	0.126794	-0.354047	-0.093807	0.066813	1.41791	0
	0.42549	0.122606	0.253662	0.341139	0.25597	0.119159	-0.339415	-0.105195	0.066659	1.42457	0
	0.427486	0.117081	0.247	0.343573	0.260193	0.111455	-0.335317	-0.116573	0.063391	1.43122	0
	0.429483	0.124832	0.254507	0.34446	0.259085	0.106616	-0.341784	-0.118887	0.059969	1.43788	0
	0.431479	0.134321	0.262004	0.341728	0.254397	0.103228	-0.348032	-0.110221	0.055125	1.44454	0
	0.433476	0.144587	0.261131	0.338998	0.249811	0.099696	-0.344448	-0.101526	0.051201	1.45119	0
	0.435472	0.149697	0.251743	0.338661	0.251958	0.097707	-0.338535	-0.1016	0.047029	1.45785	0
	0.437469	0.154256	0.242522	0.342711	0.255933	0.095949	-0.333825	-0.109877	0.044129	1.4645	0
	0.439466	0.148425	0.245517	0.346747	0.258923	0.093331	-0.342543	-0.118091	0.041342	1.47116	0
	0.441462	0.131374	0.253923	0.339679	0.253159	0.090528	-0.352122	-0.120278	0.039015	1.47782	0
	0.443459	0.114306	0.262009	0.325593	0.247156	0.087727	-0.3592	-0.120368	0.039134	1.48447	0
	0.445455	0.107707	0.263716	0.311858	0.239977	0.087071	-0.353334	-0.120456	0.039253	1.49113	0
	0.447452	0.110021	0.264689	0.315288	0.235178	0.089073	-0.347469	-0.114272	0.041119	1.49778	0
	0.449448	0.112336	0.265497	0.323237	0.23038	0.091079	-0.345559	-0.105023	0.043928	1.50444	0
	0.451445	0.113531	0.25995	0.330698	0.232424	0.092782	-0.354699	-0.096039	0.04679	1.5111	0
	0.453441	0.11359	0.252914	0.327559	0.244227	0.093883	-0.363873	-0.093276	0.049996	1.51775	0
	0.455438	0.11377	0.248669	0.324425	0.256064	0.094945	-0.373364	-0.090133	0.052643	1.52441	0
	0.457434	0.11753	0.261087	0.321209	0.253855	0.087535	-0.378981	-0.087653	0.055214	1.53107	0
	0.459431	0.121504	0.27314	0.31624	0.234989	0.079289	-0.384605	-0.094954	0.055976	1.53772	0
	0.461427	0.125046	0.278437	0.31128	0.216111	0.071624	-0.386879	-0.102709	0.056234	1.54438	0
	0.463424	0.120843	0.271662	0.306931	0.214594	0.076452	-0.385749	-0.107978	0.055986	1.55103	0
	0.465421	0.116386	0.264889	0.308651	0.22613	0.081799	-0.384614	-0.103903	0.053556	1.55769	0
	0.467417	0.111693	0.260471	0.310367	0.237045	0.084531	-0.379571	-0.099556	0.051118	1.56435	0
	0.469414	0.108906	0.256683	0.312017	0.230423	0.07832	-0.373321	-0.096998	0.048473	1.571	0
	0.47141	0.106127	0.252913	0.312653	0.220752	0.072128	-0.36746	-0.104235	0.04345	1.57766	0
	0.473407	0.100468	0.252741	0.313296	0.212712	0.072097	-0.370745	-0.111463	0.038437	1.58431	0
	0.475403	0.092186	0.253968	0.315635	0.215476	0.080249	-0.376058	-0.112357	0.0366	1.59097	0
	0.4774	0.083629	0.255094	0.318289	0.218245	0.088388	-0.380634	-0.103746	0.042797	1.59763	0
	0.479396	0.084257	0.252337	0.320947	0.22937	0.08954	-0.37746	-0.09515	0.048989	1.60428	0
	0.481393	0.093758	0.24907	0.318432	0.24217	0.084423	-0.374278	-0.091938	0.056318	1.61094	0
	0.483389	0.103263	0.246513	0.314971	0.254992	0.079318	-0.374548	-0.090044	0.062011	1.61759	0
	0.485386	0.107067	0.250351	0.311501	0.244529	0.076878	-0.380322	-0.08814	0.06771	1.62425	0
	0.487383	0.107474	0.2552	0.305983	0.230081	0.076601	-0.386096	-0.090279	0.063866	1.63091	0
	0.489379	0.107727	0.258674	0.30044	0.216274	0.076332	-0.387126	-0.097249	0.054405	1.63756	0
	0.491376	0.106261	0.255113	0.295573	0.224863	0.076891	-0.385064	-0.10421	0.044927	1.64422	0
	0.493372	0.104714	0.251546	0.305039	0.233995	0.077587	-0.383892	-0.11021	0.036325	1.65088	0
	0.495369	0.105163	0.249637	0.314836	0.239608	0.078839	-0.386685	-0.116378	0.029662	1.65753	0
	0.497365	0.109135	0.249101	0.319676	0.230104	0.082565	-0.389685	-0.122543	0.022976	1.66419	0
	0.499362	0.113121	0.248569	0.306673	0.220238	0.08629	-0.394559	-0.12415	0.025085	1.67084	0
	0.501358	0.044227	0.123905	0.238805	0.146223	-0.05335	-0.415323	-0.173653	0.031719	1.6775	0
	0.503355	0.044714	0.12468	0.238172	0.136643	-0.048649	-0.40928	-0.176877	0.038378	1.68416	0
	0.505351	0.0452	0.130644	0.237516	0.127568	-0.043077	-0.401972	-0.174601	0.040963	1.69081	0
	0.507348	0.04388	0.138233	0.235186	0.136088	-0.037353	-0.394688	-0.172281	0.040486	1.69747	0
	0.509344	0.039627	0.144913	0.229702	0.145527	-0.03174	-0.39014	-0.169663	0.040014	1.70412	0
	0.511341	0.035372	0.133973	0.22423	0.154527	-0.029442	-0.387932	-0.166085	0.03816	1.71078	0
	0.513338	0.040179	0.120266	0.223258	0.150567	-0.03828	-0.386485	-0.162511	0.035986	1.71744	0
	0.515334	0.051395	0.109143	0.22769	0.145513	-0.047253	-0.395776	-0.166906	0.033812	1.72409	0
	0.517331	0.06266	0.112734	0.232122	0.142387	-0.052797	-0.405511	-0.174476	0.032711	1.73075	0
	0.519327	0.065366	0.116319	0.230434	0.148704	-0.050227	-0.414559	-0.181569	0.032017	1.73741	0
	0.521324	0.063876	0.121435	0.226513	0.155172	-0.047598	-0.407326	-0.177365	0.028629	1.74406	0
	0.52332	0.062461	0.13099	0.222693	0.162706	-0.043586	-0.399567	-0.169822	0.013083	1.75072	0
	0.525317	0.063227	0.140522	0.220165	0.167254	-0.040442	-0.395259	-0.162312	-0.00274	1.75737	0
	0.527313	0.064247	0.142309	0.217793	0.171725	-0.037309	-0.407172	-0.158524	-0.00914	1.76403	0
	0.52931	0.064184	0.140216	0.215421	0.166255	-0.037609	-0.419642	-0.155035	0.008013	1.77069	0
	0.531306	0.057048	0.138149	0.22505	0.156532	-0.038532	-0.42301	-0.151523	0.025497	1.77734	0
	0.533303	0.049976	0.140412	0.237901	0.14691	-0.039456	-0.412435	-0.147478	0.030305	1.784	0
	0.535299	0.046886	0.143314	0.249676	0.149158	-0.039841	-0.40187	-0.143431	0.020074	1.79065	0
	0.537296	0.057305	0.145779	0.246364	0.153916	-0.040159	-0.392177	-0.145055	0.009867	1.79731	0
	0.539293	0.067754	0.148682	0.240344	0.158204	-0.040168	-0.384216	-0.153054	0.005811	1.80397	0
	0.541289	0.073383	0.151633	0.235372	0.156729	-0.038371	-0.376249	-0.160832	0.006238	1.81062	0
	0.543286	0.07067	0.154413	0.234878	0.154944	-0.03646	-0.384525	-0.1612	0.006664	1.81728	0
	0.545282	0.067932	0.157823	0.234461	0.153117	-0.036154	-0.39879	-0.157461	0.01247	1.82394	0
	0.547279	0.057999	0.161264	0.235975	0.151359	-0.039648	-0.412986	-0.153715	0.021529	1.83059	0
	0.549275	0.047071	0.156926	0.240705	0.149606	-0.043205	-0.413501	-0.15246	0.030617	1.83725	0
	0.551272	0.037568	0.143155	0.24547	0.146343	-0.043692	-0.411244	-0.151456	0.023547	1.8439	0
	0.553268	0.048618	0.129508	0.243698	0.141637	-0.040407	-0.409089	-0.150451	0.011962	1.85056	0
	0.555265	0.061426	0.118728	0.234864	0.136921	-0.037123	-0.411198	-0.15736	0.000784	1.85722	0
	0.557261	0.074032	0.108419	0.226055	0.134627	-0.031147	-0.413447	-0.167105	0.004098	1.86387	0
	0.559258	0.075952	0.099539	0.224619	0.135878	-0.025137	-0.4156	-0.175842	0.00862	1.87053	0
	0.561255	0.077599	0.107762	0.229252	0.13713	-0.019296	-0.415688	-0.179175	0.012903	1.87718	0
	0.563251	0.071772	0.116512	0.233869	0.142464	-0.024781	-0.415688	-0.183115	0.015466	1.88384	0
	0.565248	0.054764	0.122417	0.238989	0.149583	-0.032336	-0.415139	-0.186678	0.017985	1.8905	0
	0.567244	0.037758	0.124896	0.243646	0.156676	-0.038891	-0.413631	-0.180261	0.02114	1.89715	0
	0.569241	0.033969	0.12744	0.248193	0.160679	-0.034109	-0.412119	-0.172141	0.024622	1.90381	0
	0.571237	0.045991	0.128844	0.246102	0.162653	-0.02872	-0.407574	-0.165569	0.027946	1.91046	0
	0.573234	0.057946	0.128956	0.242436	0.163913	-0.026362	-0.402442	-0.165939	0.026221	1.91712	0
	0.57523	0.060359	0.129068	0.237903	0.160416	-0.037199	-0.397453	-0.166531	0.017142	1.92378	0
	0.577227	0.055021	0.129724	0.231688	0.156393	-0.048525	-0.40123	-0.168845	0.008048	1.93043	0
	0.579223	0.049689	0.131091	0.225464	0.151859	-0.057244	-0.406963	-0.174739	0.007315	1.93709	0
	0.58122	0.047759	0.132454	0.222324	0.148246	-0.051651	-0.412478	-0.180613	0.013338	1.94375	0
	0.583216	0.048065	0.13399	0.230612	0.144786	-0.045423	-0.412642	-0.176275	0.019357	1.9504	0
	0.585213	0.048373	0.135892	0.239084	0.139702	-0.038222	-0.412423	-0.158236	0.015141	1.95706	0
	0.58721	0.048436	0.137733	0.242705	0.135692	-0.0272	-0.41128	-0.14019	0.007738	1.96371	0
	0.589206	0.048387	0.132994	0.235668	0.132864	-0.01605	-0.405132	-0.137198	0.000341	1.97037	0
	0.591203	0.048337	0.126663	0.228627	0.140201	-0.006926	-0.398806	-0.14208	0.0053	1.97703	0
	0.593199	0.046545	0.122377	0.224837	0.149225	-0.009229	-0.393851	-0.14695	0.012374	1.98368	0
	0.595196	0.044286	0.130844	0.225646	0.155523	-0.012081	-0.395068	-0.15897	0.019176	1.99034	0
	0.597192	0.043165	0.139655	0.2269	0.150446	-0.014908	-0.396476	-0.174515	0.016381	1.99699	0
	0.599189	0.054905	0.144315	0.235984	0.144924	-0.016697	-0.40153	-0.187736	0.012373	2.00365	0
	0.601185	0.067361	0.14398	0.245646	0.140413	-0.018415	-0.409277	-0.183332	0.006994	2.01031	0
	0.603182	0.075539	0.143645	0.254888	0.138949	-0.027314	-0.417042	-0.177917	0.002185	2.01696	0.023614
	0.605178	0.067127	0.139286	0.257215	0.137491	-0.04035	-0.410096	-0.172453	-0.002342	2.02362	0.093693
	0.607175	0.05842	0.128531	0.258824	0.146212	-0.053413	-0.397605	-0.161893	-0.00053	2.03027	0.17697
	0.609171	0.051103	0.11778	0.2589	0.16373	-0.059589	-0.386103	-0.15111	0.007273	2.03693	0.260169
	0.611168	0.047268	0.119187	0.251924	0.18129	-0.060604	-0.393716	-0.14785	0.015093	2.04359	0.343302
	0.613165	0.043422	0.127139	0.244782	0.178272	-0.061613	-0.403622	-0.155189	0.017406	2.05024	0.42653
	0.615161	0.045449	0.135075	0.2378	0.164117	-0.062359	-0.412685	-0.162711	0.015987	2.0569	0.509743
	0.617158	0.053232	0.126242	0.233934	0.149965	-0.062964	-0.414025	-0.163465	0.014606	2.06356	0.592746
	0.619154	0.06103	0.114845	0.230051	0.148874	-0.062803	-0.414907	-0.157352	0.011325	2.07021	0.676065
	0.621151	0.066634	0.106865	0.225534	0.151396	-0.056046	-0.413109	-0.151231	0.008286	2.07687	0.759383
	0.623147	0.069305	0.117288	0.221921	0.153596	-0.04871	-0.404356	-0.151886	0.006267	2.08352	0.842538
	0.625144	0.071985	0.128478	0.218292	0.149623	-0.041536	-0.395601	-0.156367	0.012966	2.09018	0.925733
	0.62714	0.070578	0.136454	0.221919	0.144761	-0.038558	-0.390675	-0.160871	0.020386	2.09684	1.00887
	0.629137	0.068137	0.140266	0.228694	0.140452	-0.036032	-0.393562	-0.157599	0.025832	2.10349	1.09215
	0.631133	0.065448	0.144073	0.235414	0.141656	-0.036538	-0.396451	-0.150578	0.020799	2.11015	1.17538
	0.63313	0.063947	0.141441	0.23574	0.143355	-0.041313	-0.40456	-0.14368	0.015386	2.1168	1.25797
	0.635126	0.062779	0.135255	0.23438	0.145993	-0.046085	-0.413885	-0.141428	0.010348	2.12346	1.3415
	0.637123	0.060508	0.129686	0.233344	0.150961	-0.047531	-0.423329	-0.138614	0.008146	2.13012	1.4249
	0.63912	0.055246	0.131549	0.234793	0.155892	-0.046064	-0.426628	-0.135799	0.006019	2.13677	1.50814
	0.641116	0.050039	0.134113	0.236422	0.155516	-0.044595	-0.427604	-0.140578	0.007005	2.14343	1.59132
	0.643113	0.052973	0.13496	0.236465	0.143046	-0.043598	-0.427254	-0.148084	0.013577	2.15008	1.67453
	0.645109	0.06788	0.12923	0.228693	0.130504	-0.04311	-0.416449	-0.154394	0.020142	2.15674	1.7577
	0.647106	0.082788	0.123376	0.220669	0.120885	-0.042059	-0.404866	-0.15049	0.021164	2.1634	1.84092
	0.649102	0.087956	0.122397	0.215397	0.117129	-0.037435	-0.394883	-0.145749	0.016627	2.17005	1.92353
	0.651099	0.081312	0.126744	0.221306	0.113356	-0.032689	-0.395188	-0.139905	0.012089	2.17671	2.00715
	0.653095	0.074702	0.131104	0.227394	0.114866	-0.029121	-0.39621	-0.13146	0.006238	2.18336	2.09059
	0.655092	0.067192	0.1323	0.234528	0.123502	-0.033225	-0.401074	-0.122942	0.001022	2.19002	2.17376
	0.657088	0.061808	0.132759	0.239407	0.131927	-0.037699	-0.40699	-0.128061	-0.004126	2.19668	2.25692
	0.659085	0.056576	0.13266	0.24428	0.143254	-0.041123	-0.412593	-0.143955	-0.00355	2.20333	2.34014
	0.661081	0.060265	0.128372	0.242247	0.152892	-0.039356	-0.407563	-0.159854	-0.001842	2.20999	2.4234
	0.663078	0.065885	0.123772	0.235252	0.162519	-0.037437	-0.400046	-0.160822	-0.001224	2.21665	2.50657
	0.665075	0.071028	0.124623	0.228238	0.161364	-0.036763	-0.392905	-0.158433	-0.004591	2.2233	2.58965
	0.667071	0.069684	0.135513	0.226221	0.154329	-0.039404	-0.39248	-0.156424	-0.008148	2.22996	2.67293
	0.669068	0.067855	0.146381	0.226865	0.147277	-0.04202	-0.392818	-0.162512	-0.010414	2.23661	2.75619
	0.671064	0.066654	0.147412	0.227148	0.14675	-0.043617	-0.395612	-0.169621	-0.009972	2.24327	2.83938
	0.673061	0.068127	0.142101	0.225018	0.149422	-0.042986	-0.404861	-0.173101	-0.009515	2.24993	2.9226
	0.675057	0.069677	0.136771	0.222775	0.152202	-0.042351	-0.414071	-0.164521	-0.006915	2.25658	3.00579
	0.677054	0.069881	0.135752	0.22464	0.158606	-0.043708	-0.423138	-0.155979	-0.003557	2.26324	3.08902
	0.67905	0.067403	0.135763	0.232729	0.165563	-0.046305	-0.427397	-0.150905	-0.000202	2.26989	3.17226
	0.681047	0.064905	0.135773	0.240808	0.17136	-0.048302	-0.431646	-0.147605	0.006745	2.27655	3.25534
	0.683043	0.062644	0.136145	0.236836	0.163436	-0.039148	-0.425038	-0.144306	0.014102	2.28321	3.33856
	0.68504	0.061672	0.136647	0.225418	0.153912	-0.027694	-0.41325	-0.145898	0.021444	2.28986	3.42177
	0.687037	0.061081	0.136584	0.213963	0.145976	-0.018645	-0.401687	-0.15161	0.016947	2.29652	3.50499
	0.689033	0.0626	0.132592	0.215032	0.14846	-0.025113	-0.399579	-0.157477	0.009108	2.30317	3.58816
	0.69103	0.06432	0.128371	0.221732	0.151467	-0.033008	-0.40068	-0.157519	0.000685	2.30983	3.67139
	0.693026	0.064596	0.124875	0.228406	0.153056	-0.038978	-0.400332	-0.155382	-0.006657	2.31649	3.75461
	0.695023	0.061192	0.120054	0.24322	0.151192	-0.038611	-0.3928	-0.153564	-0.012337	2.32314	3.83776
	0.697019	0.057773	0.115218	0.258202	0.149322	-0.038243	-0.385264	-0.157347	-0.015327	2.3298	3.92099
	0.699016	0.057383	0.11909	0.272574	0.145189	-0.039897	-0.380371	-0.161958	-0.005689	2.33645	4.00368
	0.701012	0.06243	0.130539	0.261425	0.136501	-0.042938	-0.393935	-0.167519	0.004327	2.34311	4.08718
	0.703009	0.067643	0.14182	0.245339	0.127859	-0.045977	-0.408291	-0.1756	0.00923	2.34977	4.1706
	0.705005	0.069002	0.142895	0.229766	0.126416	-0.047698	-0.418726	-0.183657	0.003636	2.35642	4.25385
	0.707002	0.06435	0.142034	0.230921	0.133851	-0.048543	-0.415697	-0.182918	-0.001968	2.36308	4.33708
	0.708999	0.059688	0.142315	0.235923	0.141271	-0.049388	-0.412113	-0.171707	0.001572	2.36974	4.42024
	0.710995	0.0568	0.149138	0.240984	0.151021	-0.048959	-0.409685	-0.160376	0.012983	2.37639	4.50334
	0.712992	0.056324	0.156142	0.246348	0.159905	-0.048083	-0.408572	-0.154831	0.024356	2.38305	4.58654
	0.714988	0.05597	0.158334	0.250889	0.168806	-0.046398	-0.406234	-0.148655	0.027955	2.3897	4.6698
	0.716985	0.061019	0.143275	0.254326	0.171321	-0.037282	-0.399334	-0.142439	0.025681	2.39636	4.753
	0.718981	0.066916	0.127233	0.246897	0.171381	-0.028004	-0.392553	-0.141444	0.023407	2.40302	4.83619
	0.720978	0.071882	0.122461	0.238461	0.170526	-0.020411	-0.390125	-0.14469	0.024544	2.40967	4.91941
	0.722974	0.065016	0.138225	0.234423	0.159688	-0.025436	-0.402253	-0.147946	0.027269	2.41633	5.00261
	0.724971	0.056917	0.154063	0.242164	0.147637	-0.031148	-0.414404	-0.152497	0.030063	2.42299	5.0857
	0.726967	0.050961	0.159325	0.250221	0.137161	-0.035453	-0.419267	-0.1582	0.033948	2.42964	5.16891
	0.728964	0.053665	0.159975	0.245598	0.139141	-0.035107	-0.405941	-0.163557	0.037318	2.4363	5.25218
	0.73096	0.05689	0.160612	0.230529	0.142344	-0.034759	-0.392622	-0.158231	0.042543	2.44295	5.33541
	0.732957	0.058449	0.157784	0.215432	0.147128	-0.036966	-0.389086	-0.149942	0.052556	2.44961	5.41857
	0.734954	0.057872	0.152451	0.209482	0.152669	-0.041065	-0.396802	-0.14292	0.062089	2.45627	5.50173
	0.73695	0.057397	0.147284	0.209253	0.158201	-0.045169	-0.404533	-0.1481	0.071745	2.46292	5.5849
	0.738947	0.058282	0.143853	0.209078	0.157582	-0.049393	-0.40804	-0.153993	0.077319	2.46958	5.66819
	0.740943	0.059502	0.139296	0.209479	0.151287	-0.053474	-0.409811	-0.15736	0.082948	2.47623	5.75138
	0.74294	0.061994	0.135084	0.209952	0.144995	-0.057345	-0.411386	-0.149869	0.090747	2.48289	5.83457
	0.744936	0.067992	0.138032	0.211234	0.154941	-0.056106	-0.408952	-0.141476	0.096166	2.48955	5.91777
	0.746933	0.073893	0.142186	0.219369	0.17396	-0.05323	-0.405718	-0.134304	0.104313	2.4962	6.00097
	0.748929	0.077324	0.143595	0.227581	0.193048	-0.048988	-0.40339	-0.129697	0.125202	2.50286	6.08413
	0.750926	0.073154	0.130217	0.234207	0.18627	-0.044359	-0.408347	-0.12509	0.144962	2.50951	6.16743
	0.752922	0.068985	0.116832	0.230862	0.167359	-0.039809	-0.413772	-0.129237	0.171044	2.51617	6.25069
	0.754919	0.067671	0.108992	0.227341	0.148655	-0.038458	-0.416226	-0.14201	0.190126	2.52283	6.33387
	0.756915	0.070473	0.11098	0.224725	0.148813	-0.041445	-0.403934	-0.15458	0.20921	2.52948	6.41703
	0.758912	0.073102	0.113053	0.225062	0.15526	-0.044442	-0.391656	-0.15863	0.222815	2.53614	6.50024
	0.760909	0.070996	0.115018	0.225401	0.159439	-0.038574	-0.382351	-0.160723	0.232284	2.54279	6.58342
	0.762905	0.067418	0.119638	0.225746	0.148778	-0.028432	-0.393999	-0.1627	0.241756	2.54945	6.6666
	0.764902	0.064562	0.124248	0.225964	0.13729	-0.018398	-0.406513	-0.161206	0.260568	2.55611	6.74975
	0.766898	0.068703	0.125364	0.226501	0.129624	-0.019713	-0.41739	-0.15925	0.279755	2.56276	6.83253
	0.768895	0.073524	0.121958	0.232835	0.138325	-0.024953	-0.412085	-0.15489	0.298931	2.56942	6.91592
	0.770891	0.075096	0.118547	0.240088	0.14706	-0.030253	-0.406076	-0.146023	0.316063	2.57608	6.99947
	0.772888	0.069043	0.121872	0.244909	0.15508	-0.033501	-0.401571	-0.137148	0.331419	2.58273	7.08271
	0.774884	0.062938	0.12824	0.235639	0.157619	-0.035875	-0.404097	-0.135755	0.347968	2.58939	7.1659
	0.776881	0.057501	0.134082	0.22521	0.160164	-0.038633	-0.406619	-0.138684	0.372617	2.59604	7.2491
	0.778877	0.054769	0.133975	0.21751	0.156516	-0.046454	-0.40777	-0.141903	0.394802	2.6027	7.33227
	0.780874	0.052041	0.133383	0.221024	0.148621	-0.054522	-0.407075	-0.150001	0.419483	2.60936	7.41552
	0.78287	0.053669	0.132274	0.224535	0.140529	-0.058065	-0.406378	-0.158449	0.442219	2.61601	7.49871
	0.784867	0.057289	0.124331	0.229776	0.133921	-0.045619	-0.405554	-0.16414	0.461866	2.62267	7.58187
	0.786864	0.060633	0.116046	0.235478	0.129621	-0.032796	-0.404123	-0.163269	0.484648	2.62932	7.66506
	0.78886	0.058438	0.111618	0.24116	0.128718	-0.027798	-0.402694	-0.162395	0.513482	2.63598	7.74825
	0.790857	0.055153	0.11548	0.242423	0.137831	-0.038003	-0.402854	-0.156806	0.54222	2.64264	7.83143
	0.792853	0.052337	0.119352	0.239809	0.147553	-0.048038	-0.405103	-0.147147	0.57524	2.64929	7.91461
	0.79485	0.05338	0.123982	0.237495	0.15002	-0.049694	-0.407343	-0.137736	0.608307	2.65595	7.99782
	0.796846	0.05463	0.128424	0.241652	0.141641	-0.040805	-0.406444	-0.136543	0.641511	2.66261	8.08109
	0.798843	0.054653	0.132843	0.246962	0.133216	-0.031908	-0.403517	-0.136955	0.680345	2.66926	8.16426
	0.800839	0.051978	0.140033	0.252013	0.133843	-0.024986	-0.400575	-0.139085	0.703745	2.67592	8.24729
	0.802836	0.049297	0.148101	0.252644	0.142383	-0.020766	-0.398272	-0.146769	0.728012	2.68257	8.33058
	0.804832	0.055694	0.153168	0.252992	0.150657	-0.01707	-0.396583	-0.154456	0.765672	2.68923	8.41385
	0.806829	0.068839	0.143214	0.252449	0.154501	-0.030799	-0.395466	-0.159194	0.801149	2.69589	8.49704
	0.808825	0.081866	0.133261	0.244099	0.154719	-0.046855	-0.398412	-0.16201	0.837416	2.70254	8.58027
	0.810822	0.088344	0.127384	0.235728	0.155077	-0.061207	-0.401721	-0.164772	0.872865	2.7092	8.6635
	0.812819	0.090579	0.123008	0.230266	0.156186	-0.050867	-0.403321	-0.163566	0.903358	2.71585	8.74669
	0.814815	0.092667	0.118646	0.236404	0.157262	-0.039586	-0.400822	-0.160103	0.942465	2.72251	8.82987
	0.816812	0.083229	0.11826	0.24242	0.157734	-0.032346	-0.39831	-0.156687	0.978817	2.72917	8.91305
	0.818808	0.070554	0.127972	0.245873	0.154939	-0.041011	-0.391542	-0.159929	1.01428	2.73582	8.99578
	0.820805	0.058712	0.137686	0.241347	0.152162	-0.049636	-0.38336	-0.165283	1.05162	2.74248	9.0791
	0.822801	0.064909	0.140672	0.236814	0.14596	-0.051939	-0.37521	-0.170189	1.09932	2.74913	9.16266
	0.824798	0.074285	0.137496	0.234067	0.139062	-0.046272	-0.375652	-0.168791	1.147	2.75579	9.24583
	0.826794	0.082712	0.134413	0.236503	0.132215	-0.040522	-0.384606	-0.167397	1.20083	2.76245	9.32902
	0.828791	0.081463	0.135615	0.238945	0.134198	-0.03244	-0.39359	-0.165843	1.23836	2.7691	9.41217
	0.830787	0.079564	0.138219	0.236705	0.141132	-0.025077	-0.401249	-0.164188	1.2758	2.77576	9.49543
	0.832784	0.074878	0.140442	0.230992	0.147954	-0.017897	-0.40486	-0.162543	1.33265	2.78241	9.57874
	0.834781	0.062692	0.135107	0.225816	0.144144	-0.019005	-0.408391	-0.162198	1.38252	2.78907	9.66187
	0.836777	0.050524	0.12943	0.233076	0.137331	-0.02164	-0.406722	-0.162287	1.43253	2.79573	9.74461
	0.838774	0.042914	0.123024	0.242321	0.130567	-0.024191	-0.402517	-0.162374	1.49143	2.80238	9.82795
	0.84077	0.051994	0.110738	0.250949	0.125679	-0.023862	-0.39851	-0.162121	1.54872	2.80904	9.9115
	0.842767	0.061104	0.098425	0.249667	0.121601	-0.023474	-0.399457	-0.161685	1.60546	2.8157	9.9947
	0.844763	0.066261	0.108196	0.248142	0.118766	-0.024854	-0.40121	-0.161227	1.66411	2.82235	10.0779
	0.84676	0.061623	0.136126	0.246488	0.131549	-0.033591	-0.403236	-0.160026	1.73397	2.82901	10.1611
	0.848756	0.057014	0.163533	0.238725	0.1446	-0.042381	-0.404258	-0.158865	1.80414	2.83566	10.2443
	0.850753	0.055478	0.157293	0.230643	0.146261	-0.050365	-0.405283	-0.158527	1.88662	2.84232	10.3275
	0.852749	0.05709	0.143872	0.222771	0.127738	-0.054272	-0.403604	-0.165806	1.96758	2.84898	10.4107
	0.854746	0.058696	0.131201	0.22382	0.109131	-0.05818	-0.398831	-0.173075	2.04988	2.85563	10.4936
	0.856742	0.060625	0.130095	0.22542	0.110617	-0.059733	-0.394059	-0.173563	2.15564	2.86229	10.5768
	0.858739	0.062944	0.128729	0.228515	0.125663	-0.048878	-0.392004	-0.159713	2.24094	2.86895	10.6603
	0.860736	0.065268	0.12777	0.233336	0.140684	-0.03811	-0.39258	-0.145935	2.34118	2.8756	10.7435
	0.862732	0.064295	0.131341	0.238095	0.149689	-0.029309	-0.393151	-0.146776	2.43077	2.88226	10.8268
	0.864729	0.061073	0.13492	0.241975	0.154797	-0.031461	-0.392824	-0.158584	2.52015	2.88891	10.9099
	0.866725	0.05786	0.139796	0.243115	0.159848	-0.033643	-0.392166	-0.17025	2.62632	2.89557	10.993
	0.868722	0.056949	0.148244	0.244319	0.158608	-0.034912	-0.391562	-0.172498	2.72054	2.90223	11.0762
	0.870718	0.057237	0.156701	0.250166	0.155714	-0.034942	-0.397232	-0.173056	2.81454	2.90888	11.1595
	0.872715	0.05756	0.155572	0.25655	0.152421	-0.034971	-0.404372	-0.173508	2.93008	2.91554	11.2424
	0.874711	0.058152	0.148987	0.262688	0.148495	-0.03454	-0.40982	-0.161558	3.0508	2.92219	11.3256
	0.876708	0.058697	0.14249	0.253441	0.144936	-0.033894	-0.399932	-0.146213	3.17162	2.92885	11.4091
	0.878704	0.060823	0.140805	0.243139	0.142764	-0.033248	-0.388709	-0.13294	3.32264	2.93551	11.4924
	0.880701	0.064724	0.139498	0.232887	0.1457	-0.037208	-0.381482	-0.153249	3.44043	2.94216	11.5756
	0.882697	0.068599	0.138424	0.231853	0.148747	-0.04268	-0.38778	-0.175011	3.55922	2.94882	11.6588
	0.884694	0.071156	0.134499	0.230815	0.155086	-0.048159	-0.394071	-0.187621	3.71012	2.95547	11.742
	0.886691	0.071593	0.130591	0.230385	0.164443	-0.049578	-0.399701	-0.17819	3.85163	2.96213	11.8251
	0.888687	0.071918	0.127377	0.231179	0.173754	-0.049677	-0.402829	-0.168741	3.99444	2.96879	11.9083
	0.890684	0.068136	0.123016	0.231961	0.170024	-0.049351	-0.405971	-0.164326	4.14601	2.97544	11.9911
	0.89268	0.06333	0.118661	0.231711	0.155425	-0.044623	-0.405041	-0.161471	4.27334	2.9821	12.0743
	0.894677	0.059758	0.117277	0.230719	0.140841	-0.039702	-0.401816	-0.158658	4.40069	2.98875	12.158
	0.896673	0.063489	0.11967	0.229771	0.134595	-0.034623	-0.39857	-0.159301	4.56517	2.99541	12.2411
	0.89867	0.068086	0.122079	0.230858	0.13383	-0.029486	-0.395975	-0.16206	4.74312	3.00207	12.3243
	0.900666	0.073232	0.123336	0.232258	0.133067	-0.024359	-0.393967	-0.16482	4.9303	3.00872	12.4077
	0.902663	0.076304	0.124228	0.233191	0.139241	-0.02392	-0.391958	-0.164433	5.10131	3.01538	12.4908
	0.904659	0.079373	0.125138	0.231589	0.146189	-0.038233	-0.390171	-0.16362	5.25917	3.02203	12.574
	0.906656	0.076979	0.124042	0.229968	0.153967	-0.052774	-0.388655	-0.162981	5.42878	3.02869	12.6571
	0.908652	0.071016	0.12123	0.228764	0.167733	-0.062204	-0.387714	-0.151288	5.6065	3.03535	12.7399
	0.910649	0.065109	0.118438	0.228751	0.181178	-0.059848	-0.389622	-0.139634	5.78432	3.042	12.8232
	0.912646	0.066909	0.118969	0.228741	0.192097	-0.05749	-0.391524	-0.133784	6.00517	3.04866	12.9068
	0.914642	0.072058	0.12108	0.231892	0.179322	-0.052698	-0.394274	-0.157005	6.18363	3.05532	12.9899
	0.916639	0.076926	0.123187	0.237931	0.165482	-0.046061	-0.397098	-0.181107	6.35808	3.06197	13.0731
	0.918635	0.074322	0.119324	0.243951	0.153818	-0.039424	-0.399918	-0.191304	6.5913	3.06863	13.1564
	0.920632	0.070351	0.112416	0.23884	0.154385	-0.035304	-0.398982	-0.176475	6.758	3.07528	13.2395
	0.922628	0.067132	0.105474	0.227633	0.155382	-0.033696	-0.395603	-0.161684	6.92445	3.08194	13.3226
	0.924625	0.076329	0.10296	0.216546	0.154854	-0.032088	-0.392117	-0.15605	7.12827	3.0886	13.4057
	0.926621	0.085568	0.10073	0.215911	0.151118	-0.030751	-0.394888	-0.156442	7.32003	3.09525	13.4891
	0.928618	0.093237	0.101715	0.218444	0.147361	-0.029647	-0.400969	-0.156832	7.54376	3.10191	13.5724
	0.930614	0.085896	0.122548	0.2233	0.148725	-0.028545	-0.407064	-0.156081	7.75823	3.10857	13.6556
	0.932611	0.078538	0.143852	0.234096	0.155107	-0.028806	-0.40974	-0.154072	7.94245	3.11522	13.7387
	0.934608	0.073811	0.15453	0.244844	0.161463	-0.030214	-0.410426	-0.152066	8.14966	3.12188	13.8219
	0.936604	0.076289	0.147748	0.24724	0.161442	-0.031625	-0.409706	-0.150164	8.36169	3.12853	13.9052
	0.938601	0.078772	0.140929	0.237344	0.158265	-0.032579	-0.404542	-0.147765	8.56488	3.13519	13.9884
	0.940597	0.084556	0.13727	0.227345	0.155068	-0.032957	-0.399293	-0.145364	8.8184	3.14184	14.0716
	0.942594	0.090639	0.13603	0.228625	0.15116	-0.033101	-0.395937	-0.137401	8.99759	3.1485	14.1548
	0.94459	0.096725	0.134779	0.236329	0.146229	-0.031817	-0.397172	-0.128545	9.17516	3.15516	14.238
	0.946587	0.088371	0.134194	0.244016	0.141328	-0.030434	-0.398451	-0.122316	9.37316	3.16181	14.3211
	0.948583	0.077606	0.125341	0.242203	0.148021	-0.028519	-0.400277	-0.129378	9.58982	3.16847	14.4043
	0.95058	0.067125	0.115805	0.236361	0.159428	-0.024329	-0.401807	-0.136843	9.80615	3.17513	14.4876
	0.952576	0.069746	0.111824	0.230519	0.170803	-0.020056	-0.402564	-0.141816	10.0375	3.18178	14.5708
	0.954573	0.073169	0.124187	0.226787	0.170399	-0.016856	-0.389136	-0.143785	10.2315	3.18844	14.654
	0.956569	0.077273	0.136627	0.224532	0.166796	-0.017867	-0.37425	-0.145772	10.4263	3.19509	14.7372
	0.958566	0.081993	0.135751	0.222274	0.163132	-0.018996	-0.361069	-0.148719	10.6652	3.20175	14.8204
	0.960563	0.086668	0.123835	0.222201	0.163154	-0.022219	-0.367294	-0.152034	10.8523	3.20841	14.9036
	0.962559	0.089855	0.111965	0.22227	0.163682	-0.028854	-0.374702	-0.155248	11.0745	3.21506	14.9868
	0.964556	0.088201	0.116647	0.22497	0.164208	-0.035444	-0.382795	-0.160074	11.2826	3.22172	15.0696
	0.966552	0.086539	0.125567	0.232115	0.158592	-0.036256	-0.389463	-0.166673	11.4801	3.22838	15.1528
	0.968549	0.081663	0.134041	0.239031	0.151059	-0.031429	-0.395858	-0.172801	11.7195	3.23503	15.2364
	0.970545	0.069866	0.131411	0.241672	0.143424	-0.026587	-0.394673	-0.163425	11.9083	3.24169	15.3196
	0.972542	0.058078	0.127896	0.233955	0.140497	-0.024484	-0.382551	-0.14874	12.0914	3.24834	15.4028
	0.974538	0.054351	0.124692	0.226231	0.139286	-0.023767	-0.370417	-0.134853	12.3317	3.255	15.486
	0.976535	0.061248	0.119379	0.220772	0.137466	-0.023949	-0.365859	-0.141677	12.5012	3.26166	15.5692
	0.978531	0.06816	0.114056	0.221377	0.134196	-0.0272	-0.368572	-0.152794	12.6709	3.26831	15.6524
	0.980528	0.067321	0.110889	0.221984	0.13101	-0.030512	-0.371263	-0.163029	12.8427	3.27497	15.7356
	0.982525	0.060278	0.112586	0.227177	0.131077	-0.035814	-0.376584	-0.171349	13.0216	3.28162	15.8188
	0.984521	0.053242	0.114309	0.235168	0.137533	-0.04154	-0.382062	-0.180741	13.2004	3.28828	15.9021
	0.986518	0.049086	0.115164	0.243156	0.143999	-0.047236	-0.387657	-0.18737	13.3934	3.29494	15.9852
	0.988514	0.04839	0.115393	0.244916	0.143216	-0.042892	-0.393342	-0.181166	13.5754	3.30159	16.0684
	0.990511	0.047695	0.115627	0.242995	0.136018	-0.030061	-0.398206	-0.174324	13.757	3.30825	16.1516
	0.992507	0.054497	0.117518	0.241177	0.12882	-0.017185	-0.403947	-0.168924	13.934	3.3149	16.2349
	0.994504	0.063407	0.121367	0.242023	0.133307	-0.008273	-0.40822	-0.161831	14.1093	3.32156	16.3181
	0.9965	0.072494	0.125218	0.24342	0.141819	-0.00392	-0.412148	-0.154651	14.2885	3.32822	16.4011
	0.998497	0.080746	0.129292	0.241735	0.148369	0.000453	-0.416308	-0.147006	14.477	3.33487	16.4843
	1.00049	0.087152	0.134787	0.228804	0.140263	-0.009829	-0.418819	-0.133693	14.6516	3.34153	16.5675
	1.00249	0.091037	0.140198	0.215744	0.13044	-0.024733	-0.421389	-0.120428	14.8357	3.34818	16.6507
	1.00449	0.082073	0.141598	0.207183	0.128558	-0.039577	-0.418439	-0.123305	14.9043	3.35484	16.7338
	1.00648	0.072684	0.143465	0.209953	0.14317	-0.037907	-0.410877	-0.135423	14.9534	3.3615	16.8172
	1.00848	0.06771	0.145333	0.21273	0.158007	-0.030965	-0.403333	-0.147105	15.0582	3.36815	16.9004
	1.01048	0.072021	0.144587	0.221874	0.162994	-0.024019	-0.398037	-0.153204	15.3107	3.37481	16.9836
	1.01247	0.076408	0.142743	0.231914	0.157449	-0.015474	-0.395059	-0.158739	15.5634	3.38146	17.0669
	1.01447	0.079541	0.140979	0.241973	0.15191	-0.006009	-0.392081	-0.162358	15.8263	3.38812	17.1501
	1.01647	0.080811	0.135373	0.240039	0.150195	0.00191	-0.396303	-0.15489	15.9569	3.39478	17.2332
	1.01846	0.082078	0.128968	0.235463	0.150473	-0.008369	-0.402098	-0.146791	16.0879	3.40143	17.3164
	1.02046	0.08052	0.124311	0.230865	0.150617	-0.022058	-0.407841	-0.141336	16.2359	3.40809	17.3996
	1.02245	0.078243	0.130902	0.229661	0.14923	-0.033586	-0.407987	-0.143781	16.3608	3.41475	17.4825
	1.02445	0.076058	0.138223	0.228939	0.147678	-0.032772	-0.407341	-0.146484	16.5656	3.4214	17.5655
	1.02645	0.077174	0.141685	0.228322	0.146207	-0.031033	-0.406723	-0.148159	17.0762	3.42806	17.6491
	1.02845	0.078793	0.131293	0.228885	0.145788	-0.0297	-0.402748	-0.145148	17.572	3.43471	17.7322
	1.03044	0.079949	0.12044	0.229551	0.145471	-0.029826	-0.397924	-0.141906	17.9203	3.44137	17.8156
	1.03244	0.078135	0.115042	0.23016	0.144636	-0.029955	-0.393034	-0.139626	17.5657	3.44803	17.8988
	1.03443	0.076204	0.120485	0.229971	0.143395	-0.027288	-0.390867	-0.138774	17.1932	3.45468	17.9821
	1.03643	0.073238	0.126133	0.229702	0.14213	-0.020206	-0.389507	-0.137915	16.8974	3.46134	18.0652
	1.03843	0.070261	0.127102	0.230259	0.141628	-0.013079	-0.388607	-0.138618	16.9317	3.468	18.1484
	1.04042	0.067297	0.119724	0.236134	0.141985	-0.009976	-0.392164	-0.141586	16.9711	3.47465	18.2316
	1.04242	0.06633	0.112336	0.242328	0.142271	-0.014796	-0.39614	-0.144556	17.0614	3.48131	18.3148
	1.04442	0.067014	0.115669	0.246266	0.140636	-0.019619	-0.399454	-0.156911	17.2252	3.48796	18.398
	1.04641	0.067185	0.124629	0.24102	0.138643	-0.023567	-0.398975	-0.174813	17.3848	3.49462	18.4812
	1.04841	0.064136	0.132517	0.235299	0.136325	-0.02483	-0.398247	-0.191586	17.6481	3.50128	18.5644
	1.05041	0.060911	0.129807	0.229708	0.133054	-0.026089	-0.400096	-0.186938	17.8789	3.50793	18.6476
	1.0524	0.059337	0.126235	0.225831	0.129895	-0.032826	-0.404707	-0.178619	18.1122	3.51459	18.7309
	1.0544	0.065282	0.124152	0.221953	0.128654	-0.041824	-0.409329	-0.171321	18.3418	3.52124	18.814
	1.0564	0.071409	0.12548	0.219568	0.138258	-0.050796	-0.408217	-0.166601	18.5209	3.5279	18.8972
	1.05839	0.07788	0.126821	0.220623	0.148166	-0.054102	-0.403434	-0.160803	18.7041	3.53456	18.9805
	1.06039	0.080892	0.12869	0.221673	0.155006	-0.054679	-0.398648	-0.155722	18.786	3.54121	19.0636
	1.06239	0.083768	0.131157	0.222675	0.150242	-0.054641	-0.399327	-0.164078	18.842	3.54787	19.1469
	1.06438	0.07989	0.133627	0.223348	0.145314	-0.049082	-0.401809	-0.173942	18.9109	3.55452	19.23
	1.06638	0.072205	0.13434	0.224023	0.140856	-0.043025	-0.403299	-0.181134	19.0164	3.56118	19.3133
	1.06838	0.064536	0.134641	0.223723	0.138076	-0.037428	-0.397843	-0.175162	19.12	3.56784	19.3965
	1.07037	0.063598	0.134683	0.222693	0.135297	-0.036162	-0.391815	-0.168756	19.2513	3.57449	19.4796
	1.07237	0.065456	0.122823	0.22166	0.136556	-0.035241	-0.387142	-0.164497	19.3833	3.58115	19.5629
	1.07437	0.068498	0.108955	0.226079	0.14293	-0.034404	-0.388041	-0.164802	19.5158	3.5878	19.6461
	1.07636	0.077766	0.098044	0.232061	0.149322	-0.034206	-0.389088	-0.165126	19.6776	3.59446	19.7293
	1.07836	0.086915	0.107438	0.238504	0.152921	-0.034007	-0.3885	-0.164878	19.8244	3.60112	19.8125
	1.08035	0.094422	0.120024	0.241838	0.153207	-0.033105	-0.385033	-0.163538	19.9707	3.60777	19.8956
	1.08235	0.093159	0.131486	0.244016	0.153899	-0.031465	-0.381555	-0.162197	20.1306	3.61443	19.9789
	1.08435	0.09144	0.135493	0.242361	0.15792	-0.029828	-0.381256	-0.159846	20.2836	3.62108	20.062
	1.08634	0.087361	0.139059	0.235204	0.162143	-0.027873	-0.3848	-0.155766	20.44	3.62774	20.1453
	1.08834	0.07978	0.141682	0.227922	0.164561	-0.026076	-0.388346	-0.151692	20.6012	3.6344	20.2285
	1.09034	0.072239	0.14467	0.221397	0.160634	-0.024279	-0.395079	-0.150447	20.7161	3.64105	20.3117
	1.09233	0.070016	0.147651	0.218262	0.156455	-0.022329	-0.402697	-0.149644	20.8367	3.64771	20.3949
	1.09433	0.074674	0.148289	0.21557	0.150858	-0.02048	-0.409058	-0.14886	20.9493	3.65437	20.4781
	1.09633	0.079366	0.146043	0.216294	0.142425	-0.018705	-0.403358	-0.151607	21.0526	3.66102	20.5612
	1.09832	0.079012	0.1438	0.217425	0.13401	-0.018897	-0.39496	-0.155378	21.1641	3.66768	20.6444
	1.10032	0.075896	0.144899	0.222424	0.135095	-0.019754	-0.383398	-0.158759	21.2565	3.67433	20.7277
	1.10232	0.07278	0.148904	0.228137	0.146374	-0.021056	-0.374379	-0.162698	21.3431	3.68099	20.8109
	1.10431	0.071916	0.152927	0.233554	0.157617	-0.027623	-0.365499	-0.167432	21.4368	3.68765	20.8941
	1.10631	0.071688	0.141548	0.23004	0.164216	-0.034616	-0.368356	-0.170813	21.5284	3.6943	20.9773
	1.10831	0.071459	0.126293	0.224355	0.168319	-0.040251	-0.380004	-0.166127	21.6202	3.70096	21.0605
	1.1103	0.068223	0.113933	0.220265	0.172398	-0.032611	-0.391655	-0.161474	21.7263	3.70762	21.1435
	1.1123	0.063951	0.119346	0.228037	0.171976	-0.024502	-0.393972	-0.155094	21.7984	3.71427	21.2268
	1.1143	0.059677	0.125407	0.236643	0.168024	-0.018597	-0.390387	-0.145216	21.8705	3.72093	21.31
	1.11629	0.066463	0.127964	0.245569	0.164468	-0.026956	-0.386944	-0.135322	21.9451	3.72758	21.3933
	1.11829	0.076082	0.122494	0.25182	0.169763	-0.03532	-0.3915	-0.140436	22.0132	3.73424	21.4765
	1.12029	0.084493	0.117014	0.257946	0.177219	-0.042207	-0.39904	-0.156744	22.0814	3.7409	21.5597
	1.12228	0.071089	0.119451	0.264364	0.184093	-0.041989	-0.405373	-0.172794	22.166	3.74755	21.6426
	1.12428	0.054425	0.128395	0.268158	0.183955	-0.04177	-0.395487	-0.173069	22.2524	3.75421	21.7255
	1.12627	0.039659	0.137226	0.271912	0.183268	-0.03417	-0.383565	-0.168836	22.3438	3.76086	21.8092
	1.12827	0.044144	0.136348	0.263639	0.178507	-0.022954	-0.375083	-0.164915	22.435	3.76752	21.8925
	1.13027	0.050562	0.13317	0.24796	0.168579	-0.011903	-0.386937	-0.164224	22.5003	3.77418	21.9757
	1.13227	0.056693	0.130576	0.232216	0.158628	-0.013476	-0.399557	-0.163765	22.5669	3.78083	22.0589
	1.13426	0.061155	0.13177	0.233619	0.15967	-0.019897	-0.404555	-0.1626	22.6373	3.78749	22.1422
	1.13626	0.065547	0.133141	0.244159	0.169477	-0.026405	-0.392291	-0.159166	22.7051	3.79414	22.2254
	1.13826	0.068855	0.13196	0.254634	0.178717	-0.030364	-0.379971	-0.155733	22.7796	3.8008	22.3086
	1.14025	0.067142	0.127222	0.25158	0.17446	-0.033329	-0.378533	-0.15345	22.845	3.80746	22.3917
	1.14225	0.065091	0.122479	0.242671	0.166945	-0.036424	-0.386388	-0.151895	22.909	3.81411	22.4748
	1.14424	0.067403	0.124094	0.23394	0.159162	-0.037789	-0.394264	-0.15041	22.992	3.82077	22.5578
	1.14624	0.074608	0.128955	0.233554	0.15194	-0.039078	-0.396457	-0.152246	23.06	3.82742	22.6413
	1.14824	0.081811	0.133398	0.235172	0.144858	-0.036246	-0.396447	-0.155304	23.1281	3.83408	22.7245
	1.15023	0.08444	0.128454	0.235847	0.142579	-0.029529	-0.396588	-0.158288	23.2017	3.84074	22.8077
	1.15223	0.08266	0.121828	0.233056	0.160935	-0.022803	-0.398546	-0.162487	23.2705	3.84739	22.891
	1.15423	0.080882	0.116867	0.2302	0.179169	-0.022334	-0.400692	-0.167401	23.3394	3.85405	22.9741
	1.15622	0.077821	0.12336	0.231031	0.187458	-0.025607	-0.401919	-0.170716	23.408	3.86071	23.0573
	1.15822	0.074587	0.130786	0.23683	0.171528	-0.028729	-0.394358	-0.158343	23.4644	3.86736	23.1406
	1.16022	0.071386	0.136205	0.242664	0.155596	-0.024846	-0.386243	-0.144997	23.5229	3.87402	23.2238
	1.16221	0.068657	0.134507	0.24319	0.144062	-0.019198	-0.378855	-0.136002	23.6006	3.88067	23.3069
	1.16421	0.066715	0.13252	0.23965	0.140332	-0.01509	-0.378978	-0.13817	23.6667	3.88733	23.3902
	1.16621	0.064793	0.13151	0.236256	0.136596	-0.021387	-0.379305	-0.140337	23.7418	3.89399	23.4734
	1.1682	0.063502	0.137259	0.238976	0.14286	-0.028651	-0.381961	-0.145068	23.8051	3.90064	23.5565
	1.1702	0.062317	0.143387	0.24348	0.158099	-0.034817	-0.385748	-0.153691	23.8581	3.9073	23.6397
	1.1722	0.061191	0.147069	0.247542	0.173279	-0.03591	-0.389549	-0.162301	23.9194	3.91395	23.7229
	1.17419	0.061265	0.145205	0.246668	0.173374	-0.037	-0.395527	-0.158766	23.9756	3.92061	23.8061
	1.17619	0.061573	0.14334	0.245128	0.16318	-0.034504	-0.401761	-0.149698	24.0317	3.92727	23.8894
	1.17819	0.06239	0.142138	0.244131	0.153097	-0.028169	-0.407922	-0.141337	24.0861	3.93392	23.9726
	1.18018	0.064773	0.141055	0.245522	0.150736	-0.021873	-0.408493	-0.145029	24.1221	3.94058	24.0557
	1.18218	0.067156	0.13988	0.246908	0.151668	-0.017961	-0.407381	-0.149945	24.1583	3.94724	24.1386
	1.18417	0.069177	0.134965	0.245737	0.153424	-0.016928	-0.405654	-0.153665	24.2008	3.95389	24.222
	1.18617	0.07016	0.129134	0.237571	0.159588	-0.016188	-0.396784	-0.155867	24.2541	3.96055	24.3049
	1.18817	0.071142	0.123761	0.22945	0.165749	-0.021906	-0.387952	-0.158207	24.3077	3.9672	24.3885
	1.19016	0.071645	0.116249	0.22733	0.169406	-0.02803	-0.379992	-0.157835	24.3595	3.97386	24.4717
	1.19216	0.070565	0.107853	0.23377	0.163706	-0.03331	-0.382477	-0.148465	24.3936	3.98052	24.555
	1.19416	0.06948	0.104848	0.240197	0.158065	-0.027068	-0.384955	-0.139091	24.4279	3.98717	24.6382
	1.19615	0.072701	0.115489	0.244697	0.160314	-0.020647	-0.387637	-0.134995	24.4637	3.99383	24.7213
	1.19815	0.078778	0.126105	0.247477	0.174223	-0.014242	-0.388759	-0.139241	24.4943	4.00048	24.8046
	1.20015	0.084897	0.129843	0.250082	0.188224	-0.012927	-0.389878	-0.143608	24.5264	4.00714	24.8878
	1.20214	0.088822	0.129273	0.242553	0.191243	-0.01162	-0.388807	-0.145589	24.5586	4.0138	24.971
	1.20414	0.091052	0.128895	0.232043	0.185357	-0.017365	-0.386369	-0.142638	24.5842	4.02045	25.0542
	1.20614	0.092459	0.13188	0.221723	0.179512	-0.029501	-0.383888	-0.139687	24.6123	4.02711	25.1371
	1.20813	0.083621	0.135241	0.220038	0.17879	-0.04157	-0.382662	-0.136824	24.6369	4.03376	25.2201
	1.21013	0.073594	0.137367	0.220813	0.179655	-0.035785	-0.382018	-0.13216	24.6609	4.04042	25.3037
	1.21213	0.064581	0.133197	0.221614	0.178954	-0.019912	-0.381473	-0.127511	24.6908	4.04708	25.3869
	1.21412	0.06675	0.128791	0.222411	0.169733	-0.004109	-0.382486	-0.13435	24.7178	4.05373	25.4701
	1.21612	0.069946	0.125701	0.223204	0.160517	-0.007078	-0.383609	-0.146712	24.7448	4.06039	25.5533
	1.21812	0.073157	0.121847	0.22456	0.152738	-0.014719	-0.385106	-0.158415	24.7713	4.06705	25.6365
	1.22011	0.07615	0.117718	0.233418	0.15253	-0.022492	-0.387311	-0.15709	24.7861	4.0737	25.7197
	1.22211	0.079071	0.115511	0.242302	0.152296	-0.0239	-0.389457	-0.15463	24.801	4.08036	25.803
	1.22411	0.081379	0.131856	0.249774	0.150565	-0.025307	-0.394021	-0.152201	24.8113	4.08701	25.8862
	1.2261	0.077499	0.148636	0.246757	0.148602	-0.026654	-0.40343	-0.145142	24.8173	4.09367	25.9694
	1.2281	0.073132	0.158704	0.243734	0.146749	-0.027295	-0.412817	-0.13743	24.8232	4.10033	26.0526
	1.2301	0.070248	0.152583	0.244624	0.147793	-0.027942	-0.40693	-0.131953	24.8248	4.10698	26.1358
	1.23209	0.074427	0.146461	0.252383	0.149192	-0.027628	-0.389244	-0.131865	24.8254	4.11364	26.2189
	1.23409	0.078982	0.140335	0.260147	0.150625	-0.02616	-0.371794	-0.131776	24.8275	4.12029	26.3022
	1.23609	0.081718	0.134947	0.26099	0.154947	-0.024688	-0.369906	-0.133967	24.837	4.12695	26.3854
	1.23808	0.077612	0.129701	0.250501	0.159387	-0.030988	-0.373182	-0.14014	24.8465	4.13361	26.4686
	1.24008	0.073529	0.132624	0.240033	0.164019	-0.04048	-0.377101	-0.146315	24.8503	4.14026	26.5518
	1.24208	0.070025	0.138209	0.233147	0.165433	-0.04997	-0.386272	-0.149938	24.8393	4.14692	26.635
	1.24407	0.070025	0.143606	0.232799	0.166697	-0.050582	-0.395362	-0.152304	24.8283	4.15357	26.7182
	1.24607	0.070025	0.141819	0.232453	0.167928	-0.048215	-0.404114	-0.153906	24.8239	4.16023	26.8013
	1.24806	0.072239	0.138796	0.23575	0.169149	-0.043944	-0.405188	-0.147609	24.8277	4.16689	26.8845
	1.25006	0.076794	0.135869	0.240958	0.170369	-0.03522	-0.406258	-0.14126	24.8315	4.17354	26.9678
	1.25206	0.081309	0.136164	0.245991	0.164468	-0.026885	-0.408485	-0.140545	24.8327	4.1802	27.051
	1.25405	0.08221	0.13651	0.239807	0.15279	-0.018527	-0.412421	-0.148236	24.8326	4.18686	27.1342
	1.25605	0.079362	0.137524	0.231107	0.141138	-0.012043	-0.416339	-0.155893	24.8324	4.19351	27.2174
	1.25805	0.07651	0.143028	0.224225	0.143346	-0.00555	-0.417393	-0.15153	24.8319	4.20017	27.3005
	1.26004	0.076283	0.148589	0.231401	0.151429	-0.003005	-0.414663	-0.140472	24.8314	4.20682	27.3838
	1.26204	0.078083	0.150605	0.239385	0.159229	-0.006153	-0.411911	-0.129375	24.8296	4.21348	27.467
	1.26404	0.080088	0.148033	0.246525	0.156067	-0.009389	-0.403675	-0.133655	24.8098	4.22014	27.55
	1.26603	0.085916	0.145465	0.247927	0.15171	-0.018435	-0.394125	-0.139288	24.7898	4.22679	27.6334
	1.26803	0.091225	0.137095	0.249325	0.148818	-0.030156	-0.384503	-0.146463	24.7698	4.23345	27.7166
	1.27003	0.096373	0.124466	0.242926	0.151349	-0.041876	-0.377922	-0.153513	24.7661	4.2401	27.7998
	1.27202	0.096796	0.112123	0.231759	0.153914	-0.042212	-0.373713	-0.160571	24.7627	4.24676	27.883
	1.27402	0.097064	0.117968	0.220661	0.154903	-0.037115	-0.370246	-0.161512	24.7525	4.25342	27.9662
	1.27602	0.095421	0.126852	0.22146	0.154205	-0.03203	-0.376666	-0.160215	24.7317	4.26007	28.0495
	1.27801	0.088703	0.13448	0.227493	0.1535	-0.034649	-0.38342	-0.158919	24.7109	4.26673	28.1326
	1.28001	0.081936	0.129909	0.233681	0.153932	-0.039232	-0.387609	-0.150195	24.6831	4.27339	28.2158
	1.28201	0.074919	0.124882	0.237268	0.154965	-0.040449	-0.380466	-0.139844	24.656	4.28004	28.299
	1.284	0.068607	0.121618	0.23972	0.15612	-0.026475	-0.373249	-0.133211	24.6288	4.2867	28.3822
	1.286	0.062296	0.123718	0.240483	0.157761	-0.011859	-0.373007	-0.146617	24.5997	4.29335	28.4655
	1.288	0.062403	0.125815	0.233854	0.15916	-0.004156	-0.382044	-0.160327	24.5773	4.30001	28.5486
	1.28999	0.076484	0.133194	0.227054	0.163491	-0.010961	-0.39107	-0.163121	24.5537	4.30666	28.6319
	1.29199	0.090487	0.153064	0.221608	0.171445	-0.017915	-0.39852	-0.152308	24.5113	4.31332	28.7151
	1.29398	0.093	0.172954	0.221475	0.179335	-0.024269	-0.403276	-0.141501	24.4738	4.31998	28.7981
	1.29598	0.081626	0.165639	0.221426	0.180247	-0.032108	-0.407997	-0.140857	24.4268	4.32663	28.8809
	1.29798	0.070239	0.143758	0.220888	0.168967	-0.040017	-0.400176	-0.14457	24.3876	4.33329	28.9646
	1.29997	0.068407	0.121441	0.220014	0.157664	-0.044428	-0.386355	-0.148299	24.349	4.33995	29.0477
	1.30197	0.071647	0.126296	0.21914	0.150902	-0.043735	-0.372445	-0.146603	24.2859	4.3466	29.1307
	1.30397	0.074992	0.134924	0.223533	0.151835	-0.04304	-0.379037	-0.143958	24.2303	4.35326	29.2143
	1.30596	0.078576	0.142696	0.229558	0.152768	-0.041225	-0.391797	-0.141806	24.1751	4.35991	29.2974
	1.30796	0.081185	0.139241	0.235847	0.151681	-0.038336	-0.404429	-0.136366	24.1072	4.36657	29.3806
	1.30996	0.084027	0.135578	0.245718	0.150068	-0.035466	-0.40031	-0.130654	24.045	4.37323	29.4638
	1.31195	0.084991	0.132911	0.254708	0.149054	-0.032122	-0.394718	-0.130705	23.9829	4.37988	29.547
	1.31395	0.085952	0.130882	0.26308	0.153982	-0.029528	-0.389247	-0.147061	23.9206	4.38654	29.6302
	1.31595	0.091919	0.128842	0.25207	0.159261	-0.026862	-0.388503	-0.163531	23.8556	4.3932	29.7134
	1.31794	0.100772	0.127427	0.240195	0.161094	-0.0257	-0.387819	-0.168473	23.7793	4.39985	29.7964
	1.31994	0.109579	0.12707	0.228634	0.146855	-0.025084	-0.388596	-0.16453	23.6819	4.40651	29.8798
	1.32194	0.106074	0.126713	0.234989	0.132265	-0.02714	-0.393451	-0.160571	23.599	4.41316	29.9629
	1.32393	0.097303	0.127187	0.244099	0.124192	-0.036532	-0.39833	-0.153105	23.5036	4.41982	30.0462
	1.32593	0.088335	0.128542	0.252603	0.141971	-0.045969	-0.401918	-0.143243	23.4119	4.42648	30.1293
	1.32793	0.08778	0.129914	0.249085	0.160254	-0.047188	-0.402076	-0.134174	23.3231	4.43313	30.2125
	1.32992	0.089465	0.128586	0.243054	0.174213	-0.03475	-0.402235	-0.141319	23.1942	4.43979	30.2958
	1.33192	0.091157	0.125546	0.239285	0.172246	-0.022312	-0.396189	-0.152106	23.0934	4.44644	30.3789
	1.33392	0.090403	0.122511	0.243223	0.169983	-0.027814	-0.387253	-0.162052	22.9928	4.4531	30.4623
	1.33591	0.089528	0.123675	0.247341	0.168157	-0.048399	-0.378284	-0.152942	22.8565	4.45976	30.5454
	1.33791	0.087893	0.125618	0.242989	0.166987	-0.068932	-0.379689	-0.138478	22.7377	4.46641	30.6286
	1.3399	0.082153	0.127641	0.233247	0.165804	-0.064991	-0.385669	-0.124961	22.6051	4.47307	30.7118
	1.3419	0.07638	0.139578	0.223527	0.160866	-0.052268	-0.391803	-0.130084	22.462	4.47972	30.7949
	1.3439	0.071874	0.152028	0.222348	0.152888	-0.039851	-0.398733	-0.136388	22.3337	4.48638	30.8782
	1.3459	0.07298	0.156993	0.224135	0.14496	-0.034536	-0.404215	-0.139672	22.2151	4.49304	30.9615
	1.34789	0.074111	0.140784	0.227112	0.146261	-0.029702	-0.40867	-0.132563	22.0768	4.49969	31.0446
	1.34989	0.073695	0.124377	0.231509	0.152483	-0.024783	-0.402845	-0.125242	21.9342	4.50635	31.1279
	1.35188	0.071367	0.118861	0.235756	0.15808	-0.023831	-0.39654	-0.123745	21.7629	4.513	31.2111
	1.35388	0.069018	0.125713	0.238818	0.148116	-0.023494	-0.391182	-0.130357	21.598	4.51966	31.2942
	1.35588	0.069094	0.132551	0.238739	0.136804	-0.022035	-0.39113	-0.136959	21.4402	4.52632	31.3771
	1.35787	0.071248	0.129508	0.23866	0.126876	-0.017389	-0.391259	-0.139995	21.2733	4.53297	31.4606
	1.35987	0.07338	0.119803	0.237557	0.134669	-0.012686	-0.392419	-0.141796	21.1104	4.53963	31.5439
	1.36187	0.078215	0.110127	0.235613	0.143886	-0.010905	-0.395982	-0.143594	20.9501	4.54629	31.6271
	1.36386	0.082436	0.116913	0.233675	0.153666	-0.018622	-0.399542	-0.141241	20.7582	4.55294	31.7103
	1.36586	0.086181	0.129035	0.234329	0.158036	-0.026332	-0.397512	-0.136693	20.6007	4.5596	31.7935
	1.36786	0.072521	0.140855	0.236212	0.161853	-0.033114	-0.387829	-0.131946	20.4463	4.56625	31.8767
	1.36985	0.058326	0.137293	0.238075	0.160567	-0.035986	-0.378148	-0.125084	20.2321	4.57291	31.9598
	1.37185	0.046482	0.130599	0.238444	0.155028	-0.038869	-0.375139	-0.118279	20.0701	4.57957	32.0431
	1.37385	0.051658	0.124069	0.238355	0.149476	-0.036614	-0.378267	-0.11502	19.9039	4.58622	32.1263
	1.37584	0.056944	0.122623	0.238139	0.146677	-0.02228	-0.381389	-0.121133	19.6962	4.59288	32.2095
	1.37784	0.062396	0.119994	0.233269	0.145506	-0.00791	-0.383802	-0.127286	19.5102	4.59954	32.2927
	1.37984	0.065964	0.11739	0.227946	0.144633	-0.003339	-0.38543	-0.131981	19.2828	4.60619	32.376
	1.38183	0.069547	0.122075	0.223542	0.146853	-0.013102	-0.387096	-0.136474	19.0869	4.61285	32.4591
	1.38383	0.072958	0.135616	0.228373	0.149447	-0.022892	-0.388511	-0.140902	18.9107	4.6195	32.5422
	1.38583	0.075855	0.149173	0.233868	0.150115	-0.027586	-0.389841	-0.147261	18.7067	4.62616	32.6255
	1.38782	0.078755	0.151374	0.237952	0.143169	-0.028123	-0.391494	-0.159188	18.5333	4.63281	32.7085
	1.38982	0.08662	0.148952	0.236581	0.136101	-0.028522	-0.394891	-0.170862	18.3605	4.63947	32.792
	1.39182	0.096733	0.146582	0.234996	0.131598	-0.026519	-0.398343	-0.167067	18.1458	4.64613	32.8751
	1.39381	0.106909	0.1466	0.234469	0.13835	-0.024178	-0.401698	-0.158318	17.96	4.65278	32.9582
	1.39581	0.106406	0.147013	0.235182	0.145298	-0.023429	-0.404197	-0.150723	17.7749	4.65944	33.0415
	1.3978	0.102227	0.147221	0.2359	0.152419	-0.029457	-0.406649	-0.149918	17.5608	4.6661	33.1246
	1.3998	0.097419	0.143336	0.227375	0.155528	-0.035704	-0.407829	-0.149404	17.3859	4.67275	33.2078
	1.4018	0.093341	0.139041	0.216733	0.158239	-0.040271	-0.39877	-0.147911	17.2038	4.67941	33.291
	1.40379	0.089465	0.135822	0.206115	0.160325	-0.039644	-0.389182	-0.143079	17.0181	4.68606	33.3743
	1.40579	0.086566	0.133227	0.208775	0.16098	-0.03902	-0.380756	-0.138256	16.8484	4.69272	33.4573
	1.40779	0.088552	0.13042	0.215178	0.161635	-0.038646	-0.386105	-0.137372	16.6431	4.69938	33.5407
	1.40978	0.090767	0.13082	0.221091	0.15749	-0.038686	-0.392564	-0.140215	16.4518	4.70603	33.6239
	1.41178	0.092503	0.138567	0.218846	0.152079	-0.038726	-0.39707	-0.143049	16.2769	4.71269	33.707
	1.41378	0.092079	0.146397	0.214415	0.146199	-0.03917	-0.38925	-0.138138	16.1153	4.71934	33.7903
	1.41577	0.091562	0.146824	0.212204	0.142436	-0.039786	-0.380779	-0.129619	15.9442	4.726	33.8735
	1.41777	0.095182	0.141894	0.219577	0.139601	-0.040714	-0.372412	-0.121722	15.769	4.73266	33.9567
	1.41977	0.101943	0.13696	0.227206	0.14003	-0.045729	-0.367899	-0.128039	15.5561	4.73931	34.0399
	1.42176	0.108482	0.139361	0.234271	0.147818	-0.051073	-0.363578	-0.137103	15.4076	4.74597	34.1231
	1.42376	0.109377	0.143753	0.236684	0.155664	-0.055079	-0.363249	-0.144887	15.2615	4.75263	34.2062
	1.42576	0.10734	0.147673	0.239097	0.162994	-0.048415	-0.369532	-0.146083	15.0897	4.75928	34.2895
	1.42775	0.101628	0.145749	0.239648	0.16646	-0.041113	-0.375908	-0.147132	14.9412	4.76594	34.3727
	1.42975	0.092845	0.142681	0.238338	0.169947	-0.035259	-0.382082	-0.14624	14.785	4.77259	34.4558
	1.43175	0.084142	0.139936	0.237029	0.16836	-0.038307	-0.38614	-0.136001	14.5927	4.77925	34.539
	1.43374	0.083867	0.139096	0.232221	0.164788	-0.041736	-0.390197	-0.125563	14.4418	4.7859	34.6224
	1.43574	0.091708	0.138357	0.226878	0.161167	-0.041403	-0.397003	-0.123281	14.2987	4.79256	34.7055
	1.43774	0.099552	0.137974	0.221819	0.15891	-0.035313	-0.403655	-0.134892	14.169	4.79922	34.7886
	1.43973	0.093846	0.138977	0.226335	0.157254	-0.029229	-0.410281	-0.146447	14.0294	4.80587	34.8719
	1.44173	0.081722	0.140005	0.232917	0.155234	-0.025421	-0.410006	-0.145391	13.877	4.81253	34.9552
	1.44372	0.069627	0.138464	0.240174	0.149959	-0.024469	-0.407285	-0.135969	13.7162	4.81919	35.0383
	1.44572	0.078461	0.13296	0.247181	0.144422	-0.023517	-0.402294	-0.126876	13.5709	4.82584	35.1216
	1.44772	0.09716	0.127446	0.253596	0.139514	-0.023883	-0.384341	-0.134943	13.4059	4.8325	35.2047
	1.44972	0.114081	0.132186	0.255808	0.139949	-0.024775	-0.366388	-0.147873	13.2581	4.83915	35.2879
	1.45171	0.107621	0.14384	0.247753	0.140903	-0.025669	-0.35278	-0.159379	13.1212	4.84581	35.3705
	1.45371	0.093875	0.155505	0.239732	0.144625	-0.024437	-0.367799	-0.146037	12.9786	4.85247	35.4544
	1.45571	0.082211	0.154473	0.238997	0.151829	-0.022437	-0.384413	-0.127843	12.8497	4.85912	35.5376
	1.4577	0.083603	0.151267	0.249344	0.159041	-0.020445	-0.397631	-0.114096	12.7207	4.86578	35.6207
	1.4597	0.085671	0.148586	0.259703	0.159678	-0.023232	-0.39178	-0.129152	12.5881	4.87244	35.7038
	1.46169	0.089175	0.149087	0.262036	0.154092	-0.027664	-0.385138	-0.145761	12.4607	4.87909	35.7863
	1.46369	0.09383	0.149754	0.256127	0.148505	-0.032074	-0.382855	-0.154757	12.3332	4.88575	35.8704
	1.46569	0.098497	0.150993	0.250226	0.147358	-0.03291	-0.390646	-0.146439	12.1903	4.8924	35.9536
	1.46768	0.102994	0.154805	0.242492	0.1485	-0.032562	-0.398504	-0.138023	12.0564	4.89906	36.0368
	1.46968	0.105727	0.158631	0.236056	0.149504	-0.032508	-0.405906	-0.133083	11.9227	4.90571	36.1199
	1.47168	0.1082	0.158459	0.229218	0.148741	-0.034611	-0.410038	-0.131431	11.7667	4.91237	36.2031
	1.47367	0.099121	0.150445	0.224232	0.147658	-0.036793	-0.414185	-0.129805	11.6598	4.91903	36.2865
	1.47567	0.088118	0.142427	0.220241	0.145637	-0.036383	-0.410604	-0.128945	11.5515	4.92568	36.3695
	1.47767	0.077369	0.140492	0.219637	0.143193	-0.025368	-0.403874	-0.128655	11.4341	4.93234	36.4526
	1.47966	0.07487	0.146508	0.233979	0.140761	-0.01429	-0.397133	-0.12838	11.319	4.939	36.5359
	1.48166	0.073146	0.152531	0.248505	0.144028	-0.006932	-0.391722	-0.127171	11.2039	4.94565	36.6191
	1.48366	0.071414	0.156585	0.259483	0.152608	-0.010751	-0.386699	-0.125495	11.0849	4.95231	36.7024
	1.48565	0.074084	0.159684	0.25759	0.161226	-0.014567	-0.382062	-0.123975	10.9643	4.95896	36.7855
	1.48765	0.077404	0.16244	0.255706	0.161917	-0.020589	-0.385756	-0.124464	10.8383	4.96562	36.8688
	1.48965	0.08069	0.157415	0.253204	0.157213	-0.027746	-0.39133	-0.125268	10.7181	4.97228	36.9519
	1.49164	0.08075	0.150993	0.250244	0.152584	-0.034912	-0.396523	-0.125988	10.6181	4.97893	37.0352
	1.49364	0.080263	0.145457	0.247284	0.156056	-0.030469	-0.396194	-0.134199	10.5096	4.98559	37.1183
	1.49564	0.081175	0.141862	0.242694	0.161987	-0.017985	-0.395121	-0.144878	10.3842	4.99224	37.2009
	1.49763	0.088337	0.138125	0.239015	0.167837	-0.005482	-0.393485	-0.152316	10.2688	4.9989	37.2847
	1.49963	0.095538	0.135808	0.235383	0.163711	-0.012194	-0.388621	-0.137051	10.1261	5.00556	37.368
	1.50162	0.100089	0.134877	0.235816	0.157206	-0.027304	-0.383824	-0.121593	10.0213	5.01221	37.4511
	1.50362	0.097623	0.133818	0.237344	0.149644	-0.041721	-0.382463	-0.117022	9.91873	5.01887	37.5344
	1.50562	0.095162	0.132832	0.23909	0.142797	-0.039149	-0.388423	-0.124166	9.79551	5.02553	37.6176
	1.50761	0.097333	0.131136	0.242786	0.137289	-0.03138	-0.394385	-0.131109	9.70748	5.03218	37.7007
	1.50961	0.102188	0.129406	0.246626	0.136978	-0.022773	-0.391012	-0.131037	9.61539	5.03884	37.784
	1.51161	0.107041	0.128313	0.249898	0.14574	-0.017295	-0.381169	-0.129406	9.52163	5.04549	37.8672
	1.5136	0.105895	0.127441	0.24832	0.154567	-0.012622	-0.371312	-0.126546	9.44528	5.05215	37.9504
	1.5156	0.101825	0.126559	0.246351	0.15834	-0.011048	-0.371174	-0.115283	9.35559	5.05881	38.0336
	1.5176	0.097755	0.132688	0.244895	0.155251	-0.014784	-0.375155	-0.104034	9.26896	5.06546	38.1169
	1.51959	0.091978	0.146982	0.245602	0.152168	-0.018584	-0.379075	-0.101323	9.19192	5.07212	38.1999
	1.52159	0.085892	0.161185	0.246305	0.149835	-0.023295	-0.379281	-0.108624	9.08373	5.07877	38.2831
	1.52359	0.079821	0.159059	0.249176	0.14929	-0.027095	-0.378626	-0.116001	8.99184	5.08543	38.3663
	1.52558	0.078487	0.14887	0.253918	0.14876	-0.03081	-0.378379	-0.119461	8.89988	5.09209	38.4495
	1.52758	0.078924	0.138836	0.258644	0.14665	-0.031528	-0.380514	-0.128072	8.83025	5.09874	38.5328
	1.52958	0.079513	0.139325	0.258718	0.140922	-0.031528	-0.38269	-0.136565	8.74173	5.1054	38.616
	1.53157	0.082167	0.142275	0.255217	0.135177	-0.031528	-0.382487	-0.141729	8.65307	5.11205	38.6992
	1.53357	0.085067	0.144864	0.251767	0.135855	-0.026996	-0.374627	-0.144569	8.54859	5.11871	38.7824
	1.53557	0.088559	0.144028	0.251909	0.143805	-0.020486	-0.366822	-0.147404	8.46386	5.12537	38.8655
	1.53756	0.091913	0.142981	0.253427	0.151872	-0.014056	-0.363501	-0.145298	8.37936	5.13202	38.9483
	1.53956	0.09493	0.141826	0.254894	0.16226	-0.014653	-0.368416	-0.139083	8.28731	5.13868	39.0319
	1.54156	0.093296	0.13641	0.254991	0.171281	-0.017752	-0.373546	-0.132916	8.21663	5.14534	39.1152
	1.54355	0.083578	0.130096	0.254822	0.179799	-0.020643	-0.382756	-0.120384	8.14408	5.15199	39.1984
	1.54555	0.073872	0.125268	0.254667	0.172119	-0.016724	-0.391006	-0.102346	8.0681	5.15865	39.2816
	1.54754	0.077789	0.12632	0.252843	0.162166	-0.011587	-0.396238	-0.085722	8.00303	5.1653	39.3648
	1.54954	0.097815	0.127483	0.250332	0.151711	-0.00682	-0.381919	-0.099968	7.93555	5.17196	39.448
	1.55154	0.117967	0.129159	0.247866	0.14756	-0.01247	-0.366207	-0.11937	7.86259	5.17862	39.5313
	1.55354	0.119986	0.133485	0.249248	0.143405	-0.019642	-0.353551	-0.135338	7.79589	5.18527	39.6144
	1.55553	0.101161	0.137822	0.251831	0.145768	-0.026799	-0.354127	-0.136576	7.7076	5.19193	39.6976
	1.55753	0.082361	0.139564	0.254796	0.153663	-0.028737	-0.354704	-0.13792	7.62977	5.19858	39.7808
	1.55953	0.075411	0.138736	0.26105	0.161432	-0.029871	-0.35799	-0.139726	7.55691	5.20524	39.864
	1.56152	0.078713	0.13791	0.267102	0.159107	-0.031187	-0.364141	-0.142697	7.48134	5.2119	39.9472
	1.56352	0.082159	0.141717	0.272137	0.153493	-0.032547	-0.3703	-0.145721	7.42966	5.21855	40.0304
	1.56551	0.091356	0.147062	0.269308	0.147263	-0.033907	-0.373963	-0.139884	7.37812	5.22521	40.1134
	1.56751	0.101452	0.152008	0.266178	0.139758	-0.038193	-0.375086	-0.125265	7.29878	5.23186	40.1968
	1.56951	0.111234	0.152804	0.263661	0.133085	-0.044263	-0.37621	-0.110913	7.22422	5.23852	40.2799
	1.5715	0.108343	0.153666	0.26372	0.128673	-0.050353	-0.384671	-0.111958	7.14564	5.24518	40.3632
	1.5735	0.102879	0.15381	0.26378	0.133949	-0.052255	-0.394807	-0.119257	7.07518	5.25183	40.4465
	1.5755	0.096764	0.148696	0.263507	0.139212	-0.050924	-0.405234	-0.126428	7.02226	5.25849	40.5297
	1.57749	0.087845	0.14358	0.263065	0.146056	-0.049555	-0.40525	-0.13443	6.96202	5.26515	40.6125
	1.57949	0.079164	0.141973	0.262627	0.154018	-0.043042	-0.401188	-0.143809	6.89928	5.2718	40.6959
	1.58149	0.069511	0.149443	0.257704	0.161933	-0.035031	-0.39705	-0.15237	6.83978	5.27846	40.7793
	1.58348	0.066125	0.156911	0.248437	0.167166	-0.02713	-0.38767	-0.149066	6.7666	5.28511	40.8625
	1.58548	0.063143	0.158619	0.239232	0.167711	-0.027017	-0.376864	-0.145188	6.70683	5.29177	40.9456
	1.58748	0.068859	0.151814	0.23632	0.168257	-0.028959	-0.366105	-0.14223	6.64705	5.29843	41.0289
	1.58947	0.081533	0.145017	0.238231	0.166583	-0.033556	-0.363818	-0.14556	6.57772	5.30508	41.112
	1.59147	0.094174	0.141028	0.239922	0.163444	-0.040743	-0.364354	-0.149104	6.51474	5.31174	41.195
	1.59347	0.101776	0.13774	0.235725	0.160227	-0.047944	-0.364891	-0.151602	6.4518	5.31839	41.2785
	1.59546	0.105652	0.134393	0.231054	0.156928	-0.048118	-0.369036	-0.152628	6.38135	5.32505	41.3617
	1.59746	0.109528	0.129823	0.228076	0.154641	-0.039248	-0.375844	-0.153655	6.32291	5.33171	41.4448
	1.59946	0.107666	0.125135	0.23636	0.153659	-0.030683	-0.382613	-0.154346	6.26057	5.33836	41.5281
	1.60145	0.102552	0.121853	0.244794	0.157852	-0.023957	-0.387943	-0.154558	6.1797	5.34502	41.6112
	1.60345	0.097423	0.130656	0.251452	0.162231	-0.021175	-0.393892	-0.154772	6.12038	5.35168	41.6943
	1.60545	0.095825	0.139453	0.250817	0.164766	-0.018418	-0.399822	-0.149282	6.03973	5.35833	41.7776
	1.60744	0.095608	0.143749	0.250181	0.163326	-0.026251	-0.400272	-0.135526	5.98587	5.36499	41.8607
	1.60944	0.095251	0.140588	0.253941	0.161886	-0.038122	-0.390997	-0.121741	5.93185	5.37164	41.944
	1.61143	0.093459	0.137421	0.262064	0.158384	-0.049225	-0.381744	-0.126246	5.86842	5.3783	42.0272
	1.61343	0.091633	0.136635	0.270181	0.154328	-0.045081	-0.37382	-0.144343	5.81369	5.38496	42.1105
	1.61543	0.090368	0.137619	0.263569	0.150235	-0.037836	-0.370754	-0.162293	5.75836	5.39161	42.1936
	1.61742	0.09303	0.138609	0.248552	0.154032	-0.035351	-0.367676	-0.166953	5.70574	5.39827	42.2766
	1.61942	0.095736	0.13931	0.233533	0.160846	-0.046849	-0.367156	-0.168323	5.667	5.40492	42.3593
	1.62142	0.09737	0.140384	0.228085	0.167897	-0.058364	-0.368283	-0.16952	5.62162	5.41158	42.4432
	1.62341	0.089561	0.141452	0.226708	0.173991	-0.061812	-0.369313	-0.154784	5.57281	5.41824	42.5265
	1.62541	0.081768	0.14014	0.225382	0.178613	-0.052952	-0.366019	-0.135721	5.52989	5.42489	42.6096
	1.62741	0.077576	0.135473	0.226672	0.181386	-0.044146	-0.36204	-0.119199	5.47576	5.43155	42.6928
	1.6294	0.08595	0.130813	0.228379	0.174206	-0.037741	-0.35886	-0.122931	5.42102	5.4382	42.776
	1.6314	0.094304	0.128195	0.230281	0.167032	-0.035258	-0.363766	-0.127684	5.36628	5.44486	42.8591
	1.6334	0.096863	0.126307	0.232277	0.161369	-0.032775	-0.369018	-0.130899	5.30842	5.45152	42.9425
	1.63539	0.090759	0.124506	0.23421	0.161081	-0.03366	-0.373578	-0.124678	5.26005	5.45817	43.0257
	1.63739	0.084654	0.12716	0.236045	0.160793	-0.035462	-0.373449	-0.118441	5.21011	5.46483	43.1089
	1.63939	0.083163	0.130851	0.238752	0.157698	-0.03725	-0.37332	-0.115559	5.15214	5.47149	43.192
	1.64138	0.086857	0.13421	0.241466	0.151763	-0.034862	-0.373932	-0.118902	5.11399	5.47814	43.2751
	1.64338	0.090338	0.140802	0.243489	0.145851	-0.032157	-0.375133	-0.122245	5.07422	5.4848	43.3583
	1.64538	0.085374	0.148125	0.239919	0.145738	-0.030005	-0.376343	-0.124204	5.01558	5.49145	43.4417
	1.64737	0.076909	0.150992	0.236361	0.149374	-0.033578	-0.377828	-0.128867	4.96716	5.49811	43.5243
	1.64937	0.069443	0.135086	0.236097	0.152455	-0.037494	-0.379202	-0.13534	4.91291	5.50477	43.608
	1.65137	0.078281	0.119171	0.243588	0.15	-0.04009	-0.38057	-0.141392	4.87616	5.51142	43.6912
	1.65336	0.088629	0.113943	0.25106	0.146843	-0.038331	-0.380433	-0.143256	4.83929	5.51808	43.7744
	1.65536	0.098864	0.119316	0.255712	0.148498	-0.036504	-0.379777	-0.145646	4.78291	5.52473	43.8576
	1.65735	0.104022	0.124674	0.255534	0.156817	-0.032071	-0.379026	-0.147809	4.73497	5.53139	43.9409
	1.65935	0.109143	0.132424	0.255355	0.16513	-0.026777	-0.377505	-0.147859	4.68717	5.53805	44.0241
	1.66135	0.112471	0.14037	0.25623	0.162552	-0.021479	-0.376161	-0.147904	4.64412	5.5447	44.1073
	1.66335	0.10969	0.146433	0.257241	0.153516	-0.011042	-0.373407	-0.147949	4.61941	5.55136	44.1905
	1.66534	0.106945	0.144787	0.25502	0.144507	-0.001976	-0.362899	-0.141346	4.58735	5.55802	44.2737
	1.66734	0.102385	0.143132	0.246982	0.148604	0.005105	-0.352388	-0.132132	4.5379	5.56467	44.3569
	1.66933	0.09819	0.144504	0.238815	0.155517	-0.005504	-0.345906	-0.123631	4.49085	5.57133	44.4402
	1.67133	0.093973	0.149603	0.23632	0.162433	-0.016948	-0.353595	-0.130727	4.43389	5.57798	44.5233
	1.67333	0.095865	0.154704	0.240239	0.162594	-0.025341	-0.361282	-0.141683	4.39129	5.58464	44.6065
	1.67532	0.101457	0.157069	0.244166	0.162295	-0.023548	-0.370496	-0.151986	4.3493	5.59129	44.6897
	1.67732	0.106957	0.159231	0.247288	0.162442	-0.021579	-0.376964	-0.149723	4.30354	5.59795	44.7729
	1.67932	0.106449	0.1614	0.249073	0.164036	-0.015621	-0.383427	-0.144031	4.26932	5.60461	44.8561
	1.68131	0.103576	0.153527	0.2506	0.165645	-0.008685	-0.379832	-0.138324	4.23503	5.61126	44.9393
	1.68331	0.101728	0.143258	0.242715	0.168153	-0.002949	-0.37319	-0.129423	4.1876	5.61792	45.0225
	1.68531	0.106058	0.134304	0.234632	0.171122	-0.011045	-0.366904	-0.117847	4.14567	5.62458	45.1057
	1.6873	0.110486	0.145224	0.228316	0.174069	-0.020998	-0.37614	-0.106908	4.09988	5.63123	45.1889
	1.6893	0.111268	0.159621	0.232897	0.172278	-0.02999	-0.386057	-0.105137	4.05792	5.63789	45.272
	1.6913	0.102842	0.171938	0.237549	0.167923	-0.029641	-0.393086	-0.103433	4.02273	5.64454	45.3553
	1.69329	0.094384	0.161104	0.240656	0.163573	-0.028807	-0.386608	-0.102275	3.98733	5.6512	45.4384
	1.69529	0.088658	0.150186	0.24035	0.162961	-0.028629	-0.380121	-0.114772	3.96519	5.65786	45.5217
	1.69729	0.08845	0.143121	0.240041	0.163239	-0.030719	-0.37512	-0.128008	3.94384	5.66451	45.6049
	1.69928	0.088242	0.141711	0.242045	0.164536	-0.032835	-0.372998	-0.136146	3.91025	5.67117	45.688
	1.70128	0.095914	0.140301	0.247843	0.167417	-0.031805	-0.370867	-0.132444	3.86216	5.67783	45.7713
	1.70328	0.107563	0.140809	0.253654	0.170343	-0.023506	-0.372515	-0.12873	3.81455	5.68448	45.8545
	1.70527	0.119245	0.142678	0.254186	0.169717	-0.015215	-0.377296	-0.128193	3.76676	5.69114	45.9373
	1.70727	0.114047	0.144546	0.249594	0.165074	-0.011607	-0.382111	-0.130661	3.73214	5.69779	46.0208
	1.70927	0.103557	0.140975	0.244945	0.160425	-0.015811	-0.379518	-0.133132	3.69753	5.70445	46.104
	1.71126	0.093064	0.135715	0.241806	0.16037	-0.020009	-0.373995	-0.129135	3.65265	5.7111	46.1873
	1.71326	0.088418	0.130788	0.240292	0.163391	-0.017138	-0.36852	-0.12091	3.60315	5.71776	46.2705
	1.71525	0.083602	0.136944	0.239937	0.166402	-0.009806	-0.369363	-0.112647	3.55381	5.72442	46.3538
	1.71725	0.079086	0.143344	0.244042	0.167079	-0.003502	-0.370809	-0.119246	3.50532	5.73107	46.437
	1.71925	0.087101	0.147313	0.24829	0.166691	-0.014131	-0.371724	-0.1292	3.47476	5.73773	46.5202
	1.72124	0.096819	0.141355	0.252555	0.165886	-0.027852	-0.369033	-0.137767	3.4424	5.74439	46.6033
	1.72324	0.107012	0.135339	0.255961	0.163997	-0.039864	-0.366255	-0.134939	3.42266	5.75104	46.6866
	1.72524	0.120245	0.135521	0.259366	0.16211	-0.03796	-0.363292	-0.131613	3.40723	5.7577	46.7694
	1.72723	0.133475	0.149321	0.255465	0.159442	-0.035301	-0.361776	-0.129465	3.38619	5.76435	46.8528
	1.72923	0.145787	0.163537	0.243388	0.156575	-0.029502	-0.360305	-0.12862	3.34797	5.77101	46.9361
	1.73123	0.145339	0.164882	0.231306	0.153716	-0.022988	-0.365349	-0.127761	3.30958	5.77767	47.0193
	1.73322	0.144841	0.152214	0.227046	0.15692	-0.016492	-0.377223	-0.126153	3.26471	5.78432	47.1025
	1.73522	0.140179	0.139521	0.23042	0.164339	-0.015835	-0.389029	-0.122696	3.23037	5.79098	47.1856
	1.73722	0.128245	0.135196	0.2338	0.17177	-0.018809	-0.393889	-0.119269	3.19657	5.79763	47.2689
	1.73921	0.116388	0.133634	0.235085	0.17334	-0.02178	-0.391737	-0.115891	3.1594	5.80429	47.3521
	1.74121	0.113336	0.132068	0.23421	0.172019	-0.025981	-0.389576	-0.109617	3.13342	5.81095	47.4353
	1.74321	0.122646	0.140856	0.233336	0.170952	-0.02998	-0.38416	-0.103322	3.10651	5.8176	47.5185
	1.7452	0.131971	0.154736	0.233432	0.180022	-0.034085	-0.37798	-0.105047	3.07427	5.82426	47.6018
	1.7472	0.129576	0.16815	0.234097	0.190158	-0.035603	-0.372271	-0.112602	3.05051	5.83092	47.685
	1.7492	0.116871	0.163918	0.235743	0.197739	-0.036398	-0.378108	-0.120171	3.02115	5.83757	47.7682
	1.75119	0.104135	0.15655	0.242414	0.189251	-0.035308	-0.386058	-0.120114	2.996	5.84423	47.8513
	1.75319	0.095355	0.149262	0.24918	0.180035	-0.030997	-0.391401	-0.117982	2.97301	5.85088	47.9345
	1.75519	0.091919	0.150174	0.252162	0.169005	-0.026657	-0.377512	-0.115654	2.94929	5.85754	48.0177
	1.75718	0.089284	0.152216	0.24333	0.160546	-0.017082	-0.36265	-0.110732	2.91333	5.8642	48.101
	1.75918	0.102961	0.154058	0.234255	0.152128	-0.00807	-0.349506	-0.105596	2.87666	5.87085	48.1839
	1.76117	0.1175	0.149488	0.228328	0.149689	0.000945	-0.347354	-0.102601	2.8367	5.87751	48.2674
	1.76317	0.131408	0.143522	0.228933	0.153059	-0.00977	-0.345686	-0.106189	2.81077	5.88416	48.3505
	1.76517	0.132489	0.139508	0.229543	0.156901	-0.023752	-0.349113	-0.109891	2.78558	5.89082	48.4338
	1.76717	0.133035	0.145409	0.225898	0.166857	-0.036668	-0.357935	-0.113941	2.7591	5.89748	48.5169
	1.76916	0.127174	0.151683	0.221134	0.176029	-0.02702	-0.366768	-0.119131	2.73779	5.90413	48.6001
	1.77116	0.115779	0.154967	0.216547	0.185373	-0.015409	-0.37615	-0.124319	2.71646	5.91079	48.6834
	1.77315	0.104389	0.15632	0.217484	0.188693	-0.005054	-0.386124	-0.125554	2.69086	5.91744	48.7666
	1.77515	0.104924	0.157982	0.219439	0.191368	-0.004981	-0.396036	-0.125286	2.66311	5.9241	48.8498
	1.77715	0.111084	0.159011	0.224216	0.191985	-0.005539	-0.397591	-0.12503	2.63533	5.93076	48.9329
	1.77914	0.116547	0.145866	0.234064	0.180408	-0.007862	-0.393694	-0.127637	2.60966	5.93741	49.0161
	1.78114	0.109382	0.131511	0.243779	0.168251	-0.012829	-0.388531	-0.130928	2.59025	5.94407	49.0994
	1.78314	0.101413	0.123005	0.247612	0.157609	-0.017803	-0.377905	-0.133516	2.57081	5.95073	49.1826
	1.78513	0.09596	0.132674	0.238089	0.157235	-0.014288	-0.367436	-0.131774	2.54316	5.95738	49.2658
	1.78713	0.106299	0.142464	0.228633	0.157424	-0.003791	-0.358561	-0.129812	2.51187	5.96404	49.349
	1.78913	0.117179	0.147371	0.225881	0.16357	0.006707	-0.358846	-0.12765	2.47978	5.97069	49.4322
	1.79112	0.124906	0.147505	0.233988	0.177445	0.002014	-0.3596	-0.124868	2.45439	5.97735	49.5149
	1.79312	0.118596	0.147639	0.24209	0.191613	-0.008211	-0.362386	-0.122082	2.43712	5.98401	49.5984
	1.79512	0.111977	0.152572	0.240023	0.200961	-0.018567	-0.365862	-0.127143	2.41991	5.99066	49.6818
	1.79711	0.108115	0.159882	0.228187	0.202629	-0.021231	-0.369323	-0.136755	2.39251	5.99732	49.765
	1.79911	0.112343	0.166676	0.216384	0.204298	-0.022224	-0.367992	-0.145909	2.36367	6.00397	49.8482
	1.80111	0.116688	0.160123	0.218479	0.195931	-0.02158	-0.36495	-0.138381	2.33483	6.01063	49.9313
	1.8031	0.122241	0.151061	0.227613	0.18413	-0.017457	-0.361533	-0.124229	2.31793	6.01729	50.0146
	1.8051	0.128354	0.142559	0.23696	0.172329	-0.013268	-0.357891	-0.110124	2.30305	6.02394	50.0978
	1.8071	0.134466	0.138156	0.239884	0.170556	-0.018181	-0.354699	-0.107753	2.28494	6.0306	50.181
	1.80909	0.133433	0.133996	0.240718	0.171926	-0.028574	-0.351836	-0.106982	2.25541	6.03726	50.2642
	1.81109	0.123358	0.13408	0.240169	0.173223	-0.038069	-0.351452	-0.106269	2.22627	6.04391	50.3473
	1.81309	0.113279	0.144892	0.235891	0.171135	-0.03243	-0.351215	-0.115654	2.19738	6.05057	50.4307
	1.81508	0.111376	0.155723	0.231542	0.168132	-0.023297	-0.351813	-0.12717	2.1822	6.05722	50.5138
	1.81708	0.117182	0.159939	0.230924	0.165873	-0.015716	-0.353614	-0.136845	2.16782	6.06388	50.597
	1.81907	0.122918	0.157373	0.235226	0.168925	-0.017183	-0.355426	-0.138433	2.14893	6.07054	50.6802
	1.82107	0.125645	0.154812	0.239508	0.172427	-0.019292	-0.358782	-0.139984	2.12172	6.07719	50.7634
	1.82307	0.126417	0.145882	0.244193	0.169911	-0.020392	-0.363713	-0.13764	2.09444	6.08385	50.8462
	1.82506	0.127489	0.133737	0.248056	0.160501	-0.019789	-0.368675	-0.128095	2.05732	6.0905	50.9296
	1.82706	0.133567	0.12257	0.251906	0.151076	-0.019249	-0.376656	-0.118758	2.02359	6.09716	51.013
	1.82906	0.139902	0.133913	0.245021	0.156638	-0.02083	-0.386613	-0.116534	1.98881	6.10382	51.0961
	1.83105	0.144028	0.148121	0.23585	0.16933	-0.023003	-0.396595	-0.118644	1.96453	6.11047	51.1792
	1.83305	0.139332	0.159657	0.227538	0.181692	-0.024738	-0.389243	-0.120725	1.95482	6.11713	51.2625
	1.83505	0.134151	0.161195	0.232193	0.181194	-0.021349	-0.373787	-0.122305	1.93978	6.12378	51.3458
	1.83704	0.132753	0.162886	0.238353	0.177348	-0.017363	-0.358648	-0.12381	1.9209	6.13044	51.429
	1.83904	0.136058	0.163734	0.2433	0.173437	-0.01557	-0.35934	-0.125926	1.90263	6.1371	51.5123
	1.84104	0.139349	0.162393	0.242118	0.170775	-0.021587	-0.364615	-0.132591	1.88692	6.14375	51.5955
	1.84303	0.141829	0.161053	0.24068	0.168439	-0.027894	-0.370027	-0.13954	1.87858	6.15041	51.6786
	1.84503	0.143017	0.158612	0.238887	0.166683	-0.030693	-0.364693	-0.141704	1.87025	6.15707	51.7617
	1.84703	0.144237	0.154525	0.237328	0.167131	-0.02628	-0.357212	-0.132831	1.85143	6.16372	51.845
	1.84902	0.133423	0.150417	0.235734	0.167577	-0.02187	-0.350948	-0.123923	1.83018	6.17038	51.9282
	1.85102	0.117655	0.147224	0.237221	0.169542	-0.024759	-0.35699	-0.123347	1.80824	6.17703	52.0114
	1.85302	0.101883	0.142773	0.24089	0.172447	-0.033328	-0.364293	-0.130144	1.77866	6.18369	52.0946
	1.85501	0.106962	0.138309	0.244635	0.175359	-0.04195	-0.370381	-0.136751	1.7504	6.19035	52.1777
	1.85701	0.119772	0.142285	0.249995	0.173895	-0.035434	-0.370241	-0.131514	1.72156	6.197	52.261
	1.85901	0.132778	0.147639	0.254878	0.170528	-0.02381	-0.370082	-0.123777	1.70691	6.20366	52.3443
	1.861	0.136832	0.152268	0.258095	0.16598	-0.011624	-0.369279	-0.117617	1.6987	6.21031	52.4274
	1.863	0.137874	0.155697	0.245009	0.157727	-0.005484	-0.366399	-0.120871	1.68926	6.21697	52.5106
	1.86499	0.138775	0.159453	0.23035	0.150198	-0.001401	-0.363541	-0.124538	1.67137	6.22363	52.5938
	1.86699	0.139177	0.160192	0.219282	0.146817	0.001378	-0.362413	-0.126322	1.65316	6.23028	52.677
	1.86899	0.139594	0.155131	0.229213	0.162632	-0.004114	-0.36447	-0.118644	1.63395	6.23694	52.7603
	1.87098	0.139397	0.150058	0.239974	0.178441	-0.009782	-0.366525	-0.110664	1.61645	6.2436	52.8435
	1.87298	0.13641	0.155216	0.250506	0.186499	-0.014549	-0.36558	-0.107025	1.60006	6.25025	52.9267
	1.87498	0.133404	0.166196	0.256797	0.173062	-0.013327	-0.362507	-0.110222	1.58052	6.25691	53.0098
	1.87698	0.134634	0.176592	0.263076	0.159581	-0.012103	-0.359443	-0.11343	1.56793	6.26356	53.0929
	1.87897	0.140852	0.176619	0.262947	0.153095	-0.012675	-0.366294	-0.114545	1.55528	6.27022	53.1761
	1.88097	0.146582	0.175289	0.255061	0.157655	-0.016372	-0.378418	-0.114645	1.53582	6.27688	53.2595
	1.88296	0.143504	0.174267	0.247178	0.162232	-0.020087	-0.390552	-0.114742	1.51468	6.28353	53.3427
	1.88496	0.137358	0.175986	0.245364	0.162762	-0.024979	-0.390131	-0.116522	1.49337	6.29019	53.4253
	1.88696	0.131654	0.17789	0.247795	0.158861	-0.029676	-0.384292	-0.120927	1.48091	6.29684	53.5089
	1.88895	0.131028	0.17871	0.25021	0.155029	-0.03439	-0.378444	-0.125344	1.47605	6.3035	53.5923
	1.89095	0.130939	0.177144	0.24928	0.155809	-0.036145	-0.376258	-0.127563	1.46582	6.31016	53.6754
	1.89295	0.130448	0.17558	0.246982	0.159037	-0.035847	-0.374526	-0.129686	1.43819	6.31681	53.7587
	1.89494	0.129013	0.172167	0.245554	0.162921	-0.03512	-0.372802	-0.131782	1.41122	6.32347	53.8419
	1.89694	0.127575	0.166584	0.252133	0.166866	-0.029766	-0.373911	-0.132373	1.38926	6.33012	53.925
	1.89894	0.128191	0.161081	0.259416	0.170256	-0.024073	-0.376304	-0.132708	1.38813	6.33678	54.0083
	1.90093	0.132024	0.153579	0.263998	0.171134	-0.018691	-0.378971	-0.133059	1.3867	6.34344	54.0914
	1.90293	0.135851	0.144357	0.257787	0.16683	-0.017884	-0.383459	-0.135437	1.36784	6.35009	54.1745
	1.90493	0.136679	0.136035	0.251446	0.162511	-0.017472	-0.387922	-0.1383	1.34473	6.35675	54.2579
	1.90692	0.13418	0.144283	0.246873	0.167953	-0.017605	-0.390687	-0.140499	1.32158	6.36341	54.3411
	1.90892	0.13169	0.154877	0.246366	0.181013	-0.018607	-0.378535	-0.136523	1.31237	6.37006	54.4242
	1.91092	0.129945	0.16471	0.245861	0.19362	-0.019611	-0.365199	-0.131903	1.30736	6.37672	54.5075
	1.91291	0.1292	0.166931	0.244684	0.193321	-0.022304	-0.354194	-0.127844	1.30016	6.38337	54.5907
	1.91491	0.128333	0.169309	0.243198	0.187555	-0.025335	-0.362202	-0.121918	1.28503	6.39003	54.6735
	1.91691	0.122572	0.170841	0.241639	0.18261	-0.028429	-0.371324	-0.115502	1.27048	6.39668	54.757
	1.9189	0.116077	0.170438	0.240155	0.186655	-0.030598	-0.380962	-0.113397	1.25305	6.40334	54.8403
	1.9209	0.109543	0.170024	0.23924	0.191398	-0.031928	-0.384853	-0.124336	1.23849	6.41	54.9235
	1.9229	0.108149	0.169124	0.239017	0.194996	-0.03301	-0.388382	-0.135356	1.22392	6.41665	55.0066
	1.92489	0.107611	0.167359	0.245263	0.191546	-0.032325	-0.38675	-0.136469	1.20197	6.42331	55.0898
	1.92689	0.109926	0.165596	0.251734	0.187798	-0.031571	-0.381899	-0.1252	1.17944	6.42997	55.173
	1.92888	0.119343	0.166999	0.255323	0.182964	-0.02926	-0.376482	-0.114098	1.15668	6.43662	55.2562
	1.93088	0.128737	0.174195	0.242171	0.178	-0.021864	-0.371989	-0.115583	1.14265	6.44328	55.3394
	1.93288	0.128863	0.181381	0.228897	0.173058	-0.014456	-0.368835	-0.125107	1.13773	6.44993	55.4226
	1.93487	0.117595	0.179667	0.219685	0.169319	-0.008771	-0.365032	-0.134166	1.1324	6.45659	55.5058
	1.93687	0.106634	0.164354	0.227308	0.168408	-0.008791	-0.36248	-0.126316	1.12539	6.46325	55.5891
	1.93887	0.104021	0.149082	0.234932	0.167508	-0.00881	-0.359927	-0.115078	1.11909	6.4699	55.6723
	1.94086	0.108236	0.152627	0.241354	0.174323	-0.011273	-0.364359	-0.106803	1.10968	6.47656	55.7555
	1.94286	0.112444	0.170973	0.242508	0.188526	-0.016967	-0.376158	-0.116141	1.09339	6.48322	55.8386
	1.94486	0.117	0.18908	0.243657	0.202721	-0.022644	-0.38795	-0.125491	1.07711	6.48987	55.9218
	1.94685	0.121233	0.191836	0.247687	0.199109	-0.020539	-0.39281	-0.129051	1.06231	6.49653	56.005
	1.94885	0.125469	0.190707	0.252389	0.180365	-0.012861	-0.391452	-0.120854	1.0484	6.50318	56.0882
	1.95085	0.126268	0.189383	0.256909	0.161655	-0.005741	-0.389426	-0.112684	1.03451	6.50984	56.1715
	1.95284	0.124859	0.183378	0.255993	0.15812	-0.014252	-0.379117	-0.110806	1.01802	6.51649	56.2546
	1.95484	0.123448	0.176448	0.253784	0.164141	-0.025727	-0.368117	-0.116304	1.00589	6.52315	56.3379
	1.95684	0.127196	0.168719	0.250222	0.170007	-0.036514	-0.358573	-0.121807	0.993972	6.52981	56.421
	1.95883	0.132756	0.153324	0.242336	0.169628	-0.035968	-0.365958	-0.126924	0.982846	6.53646	56.5044
	1.96083	0.138087	0.137887	0.234493	0.16774	-0.034825	-0.374596	-0.133994	0.977873	6.54312	56.5875
	1.96283	0.13372	0.133264	0.227885	0.165859	-0.033124	-0.382706	-0.140994	0.972627	6.54978	56.6706
	1.96482	0.126877	0.143346	0.227034	0.164091	-0.029303	-0.38443	-0.132338	0.958703	6.55643	56.7539
	1.96682	0.122267	0.153393	0.226179	0.16234	-0.025479	-0.385971	-0.118041	0.943582	6.56309	56.8371
	1.96881	0.129506	0.157454	0.236573	0.160265	-0.02624	-0.38476	-0.104503	0.92803	6.56974	56.9203
	1.97081	0.137843	0.158883	0.253033	0.158118	-0.037345	-0.380998	-0.109384	0.9208	6.5764	57.0034
	1.97281	0.142696	0.160366	0.26851	0.156017	-0.048427	-0.377081	-0.11656	0.916489	6.58306	57.0867
	1.9748	0.138485	0.161943	0.26388	0.15431	-0.052055	-0.371677	-0.123359	0.909957	6.58971	57.1699
	1.9768	0.134258	0.163334	0.252567	0.154054	-0.044339	-0.366868	-0.124401	0.900992	6.59637	57.2531
	1.9788	0.137906	0.162105	0.242043	0.153795	-0.03662	-0.362436	-0.125484	0.892026	6.60302	57.3363
	1.9808	0.150561	0.155496	0.245037	0.15475	-0.031739	-0.365581	-0.126673	0.883331	6.60968	57.4195
	1.98279	0.163263	0.148896	0.248757	0.160032	-0.030298	-0.36953	-0.135882	0.877577	6.61634	57.5027
	1.98479	0.167489	0.155599	0.252267	0.165346	-0.028857	-0.371656	-0.146936	0.871829	6.62299	57.5859
	1.98678	0.163224	0.172684	0.252368	0.169492	-0.025254	-0.365697	-0.155748	0.86278	6.62965	57.6691
	1.98878	0.158962	0.189349	0.252368	0.169572	-0.020506	-0.359576	-0.145893	0.851961	6.63631	57.7523
	1.99078	0.152132	0.186783	0.249051	0.169651	-0.015763	-0.353571	-0.133598	0.841193	6.64296	57.8355
	1.99277	0.14594	0.178955	0.241831	0.171599	-0.016157	-0.350025	-0.123111	0.838428	6.64962	57.9187
	1.99477	0.139721	0.171844	0.234619	0.174812	-0.018698	-0.346477	-0.12131	0.841152	6.65627	58.0019
	1.99677	0.132788	0.174235	0.233354	0.178032	-0.02081	-0.345318	-0.1194	0.843427	6.66293	58.0852
	1.99876	0.125889	0.177121	0.240116	0.17896	-0.018974	-0.346551	-0.120721	0.824671	6.66959	58.1683
	2.00076	0.119043	0.179871	0.246916	0.178257	-0.01699	-0.34778	-0.12995	0.801246	6.67624	58.2515
	2.00276	0.12162	0.182233	0.251954	0.17755	-0.014713	-0.345528	-0.139229	0.777828	6.6829	58.3347
	2.00475	0.126875	0.184602	0.253395	0.177722	-0.010771	-0.341552	-0.140569	0.771519	6.68955	58.4179
	2.00675	0.132453	0.183209	0.254849	0.17847	-0.006836	-0.337653	-0.134575	0.769286	6.69621	58.5011
	2.00875	0.138319	0.178056	0.256506	0.179211	-0.003662	-0.345485	-0.128593	0.76512	6.70287	58.5841
	2.01074	0.143462	0.17294	0.257825	0.178308	-0.009685	-0.357904	-0.125356	0.753236	6.70952	58.6674
	2.01274	0.146874	0.177992	0.259019	0.176202	-0.015708	-0.369691	-0.122817	0.741151	6.71618	58.7507
	2.01474	0.1334	0.186184	0.253466	0.174112	-0.023121	-0.368669	-0.120249	0.730537	6.72283	58.8339
	2.01673	0.119535	0.193739	0.247682	0.173935	-0.027916	-0.364503	-0.122678	0.729416	6.72949	58.9171
	2.01873	0.109596	0.19144	0.242393	0.174731	-0.032681	-0.358276	-0.126773	0.728293	6.73615	59.0003
	2.02073	0.118181	0.188036	0.243983	0.176134	-0.035567	-0.353028	-0.130795	0.714455	6.7428	59.0835
	2.02272	0.126742	0.184597	0.245572	0.188741	-0.034586	-0.34781	-0.116882	0.693668	6.74946	59.1667
	2.02472	0.131261	0.18328	0.244866	0.201367	-0.033601	-0.346014	-0.100187	0.672913	6.75612	59.2499
	2.02671	0.127501	0.181961	0.241203	0.208516	-0.026898	-0.347035	-0.088457	0.666629	6.76277	59.3327
	2.02871	0.123734	0.176666	0.237543	0.19294	-0.014788	-0.348076	-0.108236	0.668336	6.76943	59.4161
	2.03071	0.125739	0.165596	0.239903	0.177527	-0.002935	-0.349932	-0.128023	0.670038	6.77608	59.4996
	2.0327	0.131847	0.154528	0.245412	0.167616	-0.00198	-0.351708	-0.139032	0.664239	6.78274	59.5827
	2.0347	0.137979	0.155272	0.250932	0.169168	-0.014676	-0.353348	-0.137105	0.65604	6.7894	59.666
	2.0367	0.136132	0.161803	0.251653	0.170709	-0.027378	-0.352938	-0.135191	0.648095	6.79605	59.7491
	2.03869	0.131384	0.168294	0.250898	0.169089	-0.033347	-0.352472	-0.133485	0.647261	6.80271	59.8323
	2.04069	0.127013	0.166164	0.250011	0.164978	-0.031731	-0.353702	-0.129385	0.648343	6.80936	59.9155
	2.04269	0.130272	0.162667	0.246825	0.160916	-0.030086	-0.356785	-0.125263	0.646016	6.81602	59.9988
	2.04468	0.134298	0.159653	0.243686	0.165141	-0.028805	-0.359878	-0.120037	0.632113	6.82268	60.082
	2.04668	0.136806	0.175518	0.241053	0.171768	-0.027934	-0.361222	-0.108743	0.618109	6.82933	60.1651
	2.04868	0.13241	0.191422	0.242035	0.178446	-0.025672	-0.360893	-0.097378	0.607554	6.83599	60.2483
	2.05067	0.128002	0.20067	0.243019	0.186333	-0.02177	-0.360565	-0.095327	0.607808	6.84265	60.3315
	2.05267	0.125781	0.18668	0.244387	0.193341	-0.017898	-0.359106	-0.100559	0.608076	6.8493	60.4147
	2.05467	0.129222	0.172721	0.245936	0.200911	-0.015091	-0.356173	-0.105848	0.605123	6.85596	60.498
	2.05666	0.132661	0.165224	0.24748	0.203572	-0.014354	-0.353234	-0.11221	0.597947	6.86261	60.5812
	2.05866	0.134716	0.166404	0.256206	0.206234	-0.013602	-0.352709	-0.11955	0.590738	6.86927	60.6644
	2.06066	0.1327	0.167589	0.274712	0.206442	-0.021456	-0.354005	-0.126454	0.576618	6.87593	60.7476
	2.06265	0.13069	0.177583	0.293165	0.19677	-0.032768	-0.355035	-0.124638	0.561151	6.88258	60.8308
	2.06465	0.130755	0.189309	0.29664	0.18688	-0.044091	-0.352815	-0.122184	0.545447	6.88924	60.914
	2.06665	0.134487	0.199152	0.282613	0.181268	-0.03663	-0.350414	-0.120161	0.533116	6.89589	60.9971
	2.06864	0.138231	0.207114	0.268616	0.186556	-0.021432	-0.349032	-0.115395	0.525965	6.90255	61.0803
	2.07064	0.14718	0.215397	0.25752	0.191798	-0.006263	-0.350516	-0.109468	0.518797	6.90921	61.1635
	2.07264	0.156514	0.218838	0.25258	0.186536	-0.012263	-0.35203	-0.104384	0.517026	6.91586	61.2467
	2.07463	0.165873	0.200455	0.247305	0.175271	-0.025793	-0.359467	-0.106773	0.516471	6.92252	61.33
	2.07663	0.165003	0.182	0.24408	0.164006	-0.039603	-0.367844	-0.109712	0.512921	6.92917	61.4132
	2.07863	0.160233	0.173318	0.241696	0.163707	-0.046455	-0.376207	-0.112031	0.503673	6.93583	61.4964
	2.08062	0.155522	0.18013	0.243635	0.167208	-0.050656	-0.378476	-0.11197	0.494431	6.94249	61.5796
	2.08262	0.155569	0.187012	0.255679	0.171605	-0.053994	-0.379224	-0.11187	0.485813	6.94914	61.6627
	2.08461	0.156827	0.189941	0.267467	0.177524	-0.047403	-0.379971	-0.111097	0.481536	6.9558	61.7459
	2.08661	0.152765	0.188783	0.26939	0.183014	-0.040201	-0.377228	-0.107106	0.477246	6.96246	61.8292
	2.08861	0.137583	0.187621	0.255313	0.187314	-0.03287	-0.373867	-0.103049	0.474188	6.96911	61.9121
	2.0906	0.122444	0.186977	0.241269	0.185766	-0.028653	-0.368844	-0.100273	0.472091	6.97577	61.9954
	2.0926	0.116143	0.186665	0.236327	0.184048	-0.024737	-0.361358	-0.098344	0.469992	6.98242	62.0788
	2.0946	0.124956	0.186352	0.241506	0.183555	-0.019973	-0.3543	-0.096411	0.460632	6.98908	62.1619
	2.09659	0.133767	0.181803	0.246762	0.187798	-0.01548	-0.35	-0.101245	0.448337	6.99574	62.2451
	2.09859	0.139146	0.17504	0.253265	0.192127	-0.011104	-0.353017	-0.113215	0.436109	7.00239	62.3283
	2.10059	0.139474	0.168142	0.257851	0.195617	-0.009876	-0.356081	-0.1252	0.430501	7.00905	62.4116
	2.10258	0.139808	0.162387	0.262743	0.195977	-0.013493	-0.355293	-0.124874	0.428624	7.0157	62.4947
	2.10458	0.140834	0.156237	0.267344	0.196286	-0.017115	-0.347617	-0.119269	0.42654	7.02236	62.5779
	2.10658	0.141899	0.153976	0.271195	0.188397	-0.021918	-0.339951	-0.113659	0.422867	7.02902	62.6612
	2.10857	0.142937	0.16802	0.27336	0.176388	-0.030751	-0.335752	-0.112541	0.419198	7.03567	62.7444
	2.11057	0.13907	0.182388	0.265985	0.16433	-0.039707	-0.337635	-0.112114	0.414006	7.04233	62.8276
	2.11257	0.134424	0.191527	0.258239	0.160157	-0.04286	-0.33952	-0.111689	0.410005	7.04899	62.9108
	2.11456	0.132348	0.19507	0.246311	0.159868	-0.038046	-0.341921	-0.115509	0.406155	7.05564	62.9939
	2.11656	0.143963	0.198601	0.232971	0.1603	-0.033239	-0.343729	-0.122529	0.40094	7.0623	63.0771
	2.11856	0.156213	0.1974	0.219842	0.16537	-0.029245	-0.345492	-0.129534	0.394793	7.06895	63.1604
	2.12055	0.162917	0.194931	0.220312	0.170724	-0.026898	-0.345329	-0.12052	0.388558	7.07561	63.2437
	2.12255	0.158162	0.192743	0.234154	0.175734	-0.025064	-0.344579	-0.106785	0.381469	7.08226	63.3268
	2.12455	0.153411	0.196149	0.248008	0.177349	-0.02725	-0.343416	-0.095203	0.376312	7.08892	63.4099
	2.12654	0.158112	0.199875	0.251486	0.17878	-0.029819	-0.341755	-0.110207	0.371232	7.09558	63.4932
	2.12854	0.166548	0.20266	0.248833	0.175807	-0.031558	-0.340135	-0.127077	0.371329	7.10223	63.5764
	2.13054	0.175236	0.196485	0.245304	0.167763	-0.030068	-0.340542	-0.136463	0.372838	7.10889	63.6596
	2.13253	0.169575	0.189768	0.240552	0.15972	-0.028508	-0.343548	-0.126109	0.374198	7.11555	63.7425
	2.13453	0.160792	0.18411	0.236135	0.16032	-0.024777	-0.346554	-0.115703	0.373817	7.1222	63.8258
	2.13652	0.155099	0.176305	0.235021	0.17072	-0.013915	-0.351268	-0.111256	0.373311	7.12886	63.9092
	2.13852	0.165867	0.168105	0.241262	0.181122	-0.003001	-0.354948	-0.111912	0.371001	7.13551	63.9924
	2.14052	0.177223	0.161528	0.247525	0.188041	0.000962	-0.357508	-0.112574	0.3642	7.14217	64.0756
	2.14251	0.182272	0.157257	0.248537	0.19082	-0.008992	-0.347212	-0.106882	0.357401	7.14883	64.1588
	2.14451	0.175388	0.152997	0.242307	0.193604	-0.019069	-0.335944	-0.099664	0.350732	7.15548	64.242
	2.14651	0.168455	0.162451	0.236102	0.192826	-0.024973	-0.326769	-0.094081	0.347874	7.16214	64.3252
	2.1485	0.163213	0.178391	0.235556	0.189344	-0.025671	-0.338571	-0.101637	0.344914	7.1688	64.4084
	2.1505	0.161003	0.193164	0.242894	0.185857	-0.02636	-0.351758	-0.110027	0.33982	7.17545	64.4916
	2.1525	0.158796	0.193213	0.250244	0.178702	-0.024763	-0.363759	-0.116487	0.335484	7.18211	64.5748
	2.15449	0.152586	0.192143	0.253812	0.171976	-0.022045	-0.355019	-0.120158	0.33155	7.18876	64.658
	2.15649	0.146198	0.19167	0.251567	0.166141	-0.019273	-0.34467	-0.123936	0.336645	7.19542	64.7411
	2.15849	0.139784	0.193446	0.249324	0.176115	-0.018771	-0.335899	-0.125324	0.342549	7.20207	64.8242
	2.16048	0.13859	0.195261	0.241223	0.187513	-0.019288	-0.341091	-0.122539	0.346851	7.20873	64.9076
	2.16248	0.138272	0.195355	0.230383	0.196326	-0.019967	-0.347183	-0.119724	0.336662	7.21539	64.9908
	2.16448	0.138125	0.191685	0.219512	0.186153	-0.021534	-0.351478	-0.117923	0.32551	7.22204	65.074
	2.16647	0.139062	0.187963	0.224717	0.175055	-0.023061	-0.343156	-0.116796	0.315488	7.2287	65.1572
	2.16847	0.140024	0.190574	0.236121	0.166882	-0.021822	-0.334108	-0.11567	0.314115	7.23536	65.2404
	2.17047	0.141512	0.202188	0.247623	0.170778	-0.013541	-0.327168	-0.113507	0.313277	7.24201	65.3236
	2.17246	0.142954	0.213781	0.252159	0.175199	-0.005152	-0.333447	-0.11004	0.309026	7.24867	65.4069
	2.17446	0.144385	0.213726	0.254655	0.175879	-0.004401	-0.340433	-0.106493	0.301396	7.25532	65.4901
	2.17646	0.142921	0.207927	0.257299	0.17105	-0.012243	-0.346376	-0.106656	0.293798	7.26198	65.5732
	2.17845	0.139858	0.202258	0.258499	0.166224	-0.020117	-0.348008	-0.107988	0.288147	7.26864	65.6563
	2.18045	0.136788	0.202422	0.259498	0.17363	-0.022322	-0.34963	-0.10929	0.285986	7.27529	65.7392
	2.18244	0.138884	0.20395	0.259836	0.188028	-0.021547	-0.353887	-0.12056	0.284041	7.28195	65.8225
	2.18444	0.142316	0.205485	0.258757	0.20228	-0.02031	-0.358757	-0.134443	0.288383	7.28861	65.9061
	2.18644	0.145244	0.208942	0.257675	0.198143	-0.017497	-0.363627	-0.144094	0.293897	7.29526	65.9893
	2.18844	0.142535	0.213593	0.253558	0.187514	-0.014836	-0.360911	-0.128609	0.297004	7.30192	66.0725
	2.19043	0.139223	0.217775	0.247521	0.177026	-0.01373	-0.355073	-0.111851	0.288135	7.30857	66.1557
	2.19243	0.136861	0.212737	0.241465	0.171289	-0.018305	-0.351021	-0.104209	0.278693	7.31523	66.2389
	2.19442	0.138721	0.206865	0.236552	0.166363	-0.022908	-0.360007	-0.10948	0.268709	7.32188	66.322
	2.19642	0.140704	0.200366	0.233944	0.16322	-0.029356	-0.370899	-0.114757	0.262898	7.32854	66.4052
	2.19842	0.142254	0.190438	0.232421	0.169988	-0.037292	-0.374838	-0.110371	0.25708	7.3352	66.4885
	2.20041	0.14313	0.180406	0.239649	0.177308	-0.045255	-0.363436	-0.103203	0.250806	7.34185	66.5717
	2.20241	0.144033	0.174704	0.247591	0.184062	-0.04669	-0.351795	-0.096995	0.246658	7.34851	66.6549
	2.20441	0.146542	0.171429	0.252678	0.186614	-0.041807	-0.350818	-0.09638	0.242635	7.35517	66.7378
	2.2064	0.151099	0.168157	0.249216	0.189164	-0.036939	-0.362209	-0.096036	0.246026	7.36182	66.821
	2.2084	0.155616	0.164707	0.245445	0.188767	-0.035909	-0.373638	-0.099017	0.250979	7.36848	66.9045
	2.2104	0.158306	0.159689	0.245428	0.183408	-0.036226	-0.377393	-0.10988	0.255822	7.37513	66.9877
	2.21239	0.158018	0.154681	0.254453	0.178048	-0.033386	-0.373712	-0.120745	0.25635	7.38179	67.0709
	2.21439	0.15773	0.161191	0.263584	0.177785	-0.021621	-0.370042	-0.121827	0.256261	7.38845	67.1541
	2.21639	0.156534	0.171724	0.268954	0.182399	-0.009751	-0.369043	-0.115353	0.256171	7.3951	67.2373
	2.21838	0.154327	0.181157	0.264724	0.187036	-0.00253	-0.369867	-0.108886	0.25197	7.40176	67.3205
	2.22038	0.152124	0.191439	0.260508	0.190626	-0.00765	-0.371491	-0.109915	0.247112	7.40841	67.4036
	2.22238	0.156667	0.202442	0.2561	0.193203	-0.012756	-0.373781	-0.113191	0.242255	7.41507	67.4868
	2.22437	0.1637	0.211244	0.252821	0.195713	-0.015355	-0.376007	-0.116043	0.241388	7.42173	67.57
	2.22637	0.170133	0.212125	0.249544	0.195239	-0.012694	-0.375672	-0.113079	0.241156	7.42838	67.6531
	2.22837	0.162147	0.213109	0.248459	0.194077	-0.010037	-0.371015	-0.109352	0.238949	7.43504	67.736
	2.23036	0.151708	0.212859	0.24836	0.192651	-0.009239	-0.366353	-0.107888	0.228778	7.4417	67.8193
	2.23236	0.144456	0.201916	0.248269	0.190261	-0.011147	-0.359715	-0.11616	0.218672	7.44835	67.9029
	2.23435	0.150077	0.190039	0.248482	0.187944	-0.013058	-0.353624	-0.124421	0.209379	7.45501	67.9861
	2.23635	0.156696	0.182075	0.248769	0.186528	-0.01144	-0.347545	-0.128355	0.205891	7.46166	68.0692
	2.23835	0.161371	0.181773	0.25001	0.189527	-0.006651	-0.345054	-0.128197	0.20239	7.46832	68.1525
	2.24035	0.162414	0.181472	0.254427	0.192621	-0.001854	-0.344776	-0.128041	0.200672	7.47498	68.2357
	2.24234	0.163457	0.18511	0.258799	0.191497	-0.009729	-0.344684	-0.128209	0.202439	7.48163	68.319
	2.24434	0.157991	0.193359	0.261735	0.184594	-0.02252	-0.349719	-0.128576	0.204204	7.48829	68.4022
	2.24634	0.151471	0.201749	0.259735	0.177699	-0.035323	-0.355663	-0.12842	0.203699	7.49494	68.4853
	2.24833	0.144995	0.201885	0.257737	0.175383	-0.034105	-0.361408	-0.115082	0.200361	7.5016	68.5685
	2.25033	0.146057	0.199721	0.255995	0.177043	-0.02875	-0.357836	-0.099615	0.197037	7.50826	68.6517
	2.25232	0.148164	0.197864	0.255351	0.178856	-0.023759	-0.352461	-0.089439	0.195907	7.51491	68.7346
	2.25432	0.150286	0.197572	0.254704	0.183853	-0.024822	-0.347314	-0.102559	0.197702	7.52157	68.8178
	2.25632	0.150765	0.197281	0.254157	0.188888	-0.027464	-0.347921	-0.116116	0.1995	7.52822	68.9014
	2.25831	0.151003	0.198382	0.253869	0.193414	-0.029038	-0.349516	-0.124125	0.199621	7.53488	68.9845
	2.26031	0.150926	0.201454	0.253581	0.191832	-0.022445	-0.34874	-0.125749	0.197855	7.54154	69.0677
	2.26231	0.15049	0.204516	0.248294	0.189525	-0.0155	-0.341265	-0.127443	0.196153	7.54819	69.1509
	2.2643	0.150052	0.206241	0.241416	0.185759	-0.010262	-0.333726	-0.127051	0.196429	7.55485	69.2341
	2.2663	0.145229	0.208053	0.234454	0.177557	-0.013297	-0.336239	-0.121843	0.197491	7.56151	69.3173
	2.2683	0.139904	0.209861	0.2312	0.169478	-0.016547	-0.346742	-0.116627	0.198644	7.56816	69.4005
	2.27029	0.134676	0.207948	0.229464	0.162437	-0.019171	-0.357215	-0.111198	0.200566	7.57482	69.4837
	2.27229	0.138536	0.204056	0.228118	0.161186	-0.019727	-0.352816	-0.102023	0.202551	7.58147	69.5669
	2.27429	0.143667	0.200286	0.230494	0.159935	-0.020282	-0.343869	-0.092805	0.204176	7.58813	69.6501
	2.27628	0.148334	0.201664	0.233214	0.160674	-0.027283	-0.334861	-0.09327	0.192785	7.59479	69.7333
	2.27828	0.146459	0.204043	0.236905	0.168369	-0.036709	-0.331798	-0.098548	0.17901	7.60144	69.8164
	2.28028	0.143891	0.205544	0.244043	0.176035	-0.045431	-0.330547	-0.103509	0.165122	7.6081	69.8997
	2.28227	0.1415	0.198431	0.250938	0.182856	-0.039605	-0.330525	-0.104678	0.159503	7.61475	69.9829
	2.28427	0.139367	0.190487	0.254462	0.184921	-0.030549	-0.338814	-0.105406	0.155895	7.62141	70.0661
	2.28627	0.137142	0.186877	0.250328	0.186985	-0.024002	-0.347376	-0.106961	0.152653	7.62807	70.1493
	2.28826	0.136353	0.199964	0.246195	0.192667	-0.029304	-0.349751	-0.118665	0.153289	7.63472	70.2324
	2.29026	0.143337	0.213338	0.241408	0.200709	-0.035028	-0.337657	-0.131855	0.154242	7.64138	70.3156
	2.29225	0.150609	0.220302	0.236133	0.208754	-0.037393	-0.325395	-0.140112	0.154445	7.64804	70.3989
	2.29425	0.157644	0.218381	0.230867	0.205048	-0.03436	-0.331368	-0.133898	0.151339	7.65469	70.4821
	2.29625	0.159703	0.216383	0.230634	0.194959	-0.031313	-0.350843	-0.12767	0.148154	7.66135	70.5653
	2.29824	0.161661	0.212363	0.233187	0.185087	-0.030079	-0.369239	-0.123027	0.148482	7.668	70.6482
	2.30024	0.159375	0.204659	0.235743	0.189394	-0.030487	-0.361984	-0.116533	0.154878	7.67466	70.7313
	2.30224	0.153675	0.196959	0.236305	0.197911	-0.030985	-0.347051	-0.110034	0.161256	7.68131	70.8149
	2.30423	0.148032	0.196413	0.236305	0.205661	-0.032849	-0.333225	-0.108103	0.156521	7.68797	70.8981
	2.30623	0.151075	0.200374	0.237087	0.200641	-0.034853	-0.332144	-0.110292	0.145906	7.69463	70.9813
	2.30823	0.158142	0.204331	0.246654	0.194404	-0.035808	-0.332482	-0.112424	0.135644	7.70128	71.0645
	2.31022	0.164623	0.207494	0.256892	0.188773	-0.031003	-0.334755	-0.109472	0.137017	7.70794	71.1477
	2.31222	0.162143	0.210893	0.267705	0.194617	-0.025972	-0.343	-0.104054	0.140929	7.7146	71.2309
	2.31422	0.1584	0.214	0.273229	0.201911	-0.02163	-0.351234	-0.09918	0.144416	7.72125	71.3141
	2.31621	0.158142	0.214958	0.278083	0.206751	-0.020798	-0.354485	-0.10286	0.143493	7.72791	71.3973
	2.31821	0.167222	0.215939	0.278397	0.19489	-0.019964	-0.343755	-0.107382	0.142341	7.73456	71.4806
	2.32021	0.176315	0.216951	0.267888	0.181944	-0.020731	-0.332771	-0.110241	0.138528	7.74122	71.5636
	2.3222	0.180687	0.219439	0.257413	0.170543	-0.023336	-0.327566	-0.107688	0.132636	7.74788	71.6467
	2.3242	0.172391	0.222264	0.253219	0.167847	-0.02601	-0.333732	-0.105132	0.126806	7.75453	71.7301
	2.3262	0.164114	0.224242	0.258812	0.165166	-0.030053	-0.340013	-0.105839	0.126994	7.76119	71.8133
	2.32819	0.155624	0.223127	0.264487	0.164145	-0.033527	-0.339444	-0.110767	0.132374	7.76785	71.8966
	2.33019	0.150526	0.22201	0.263706	0.167539	-0.036425	-0.334347	-0.115707	0.137516	7.7745	71.9798
	2.33219	0.1454	0.220864	0.257719	0.170945	-0.028912	-0.329429	-0.115251	0.130774	7.78116	72.0627
	2.33418	0.146145	0.21606	0.251723	0.17476	-0.020027	-0.330791	-0.112316	0.119954	7.78781	72.1458
	2.33618	0.153716	0.211127	0.242958	0.177314	-0.012822	-0.333499	-0.109638	0.110105	7.79447	72.2294
	2.33818	0.161267	0.209313	0.233869	0.17986	-0.019865	-0.336718	-0.115229	0.111394	7.80113	72.3125
	2.34017	0.168477	0.214252	0.225426	0.178677	-0.027558	-0.340705	-0.122522	0.114818	7.80778	72.3957
	2.34217	0.17454	0.219173	0.233996	0.174887	-0.030161	-0.344561	-0.127979	0.117324	7.81444	72.4789
	2.34416	0.180617	0.2169	0.245913	0.171234	-0.020666	-0.345661	-0.114673	0.116073	7.82109	72.5621
	2.34616	0.178351	0.208634	0.257209	0.174151	-0.011183	-0.341725	-0.100676	0.114822	7.82775	72.6453
	2.34816	0.170483	0.200664	0.25819	0.179405	-0.009343	-0.337918	-0.093298	0.108537	7.83441	72.7286
	2.35015	0.162614	0.199436	0.258557	0.184349	-0.015437	-0.341635	-0.101252	0.099091	7.84106	72.8118
	2.35215	0.163962	0.199503	0.257824	0.181971	-0.021375	-0.348505	-0.1092	0.089972	7.84772	72.8949
	2.35415	0.175821	0.199569	0.253779	0.178559	-0.017404	-0.355034	-0.116259	0.098206	7.85437	72.9781
	2.35614	0.187676	0.204292	0.249701	0.177065	-0.009252	-0.354165	-0.121699	0.113358	7.86103	73.0613
	2.35814	0.19274	0.211483	0.248846	0.187341	-0.00116	-0.352013	-0.126811	0.127932	7.86769	73.1446
	2.36014	0.189078	0.218315	0.256025	0.197795	-0.001325	-0.350414	-0.120703	0.129104	7.87434	73.2278
	2.36213	0.185397	0.2171	0.263253	0.198744	-0.003672	-0.351928	-0.11165	0.127438	7.881	73.311
	2.36413	0.18016	0.214508	0.266462	0.187625	-0.006025	-0.353448	-0.10314	0.124956	7.88765	73.3942
	2.36613	0.172418	0.21208	0.262965	0.176836	-0.006933	-0.353687	-0.103048	0.122506	7.89431	73.4773
	2.36812	0.164683	0.210828	0.259459	0.183274	-0.007568	-0.347946	-0.103227	0.12006	7.90097	73.5605
	2.37012	0.158219	0.209003	0.255236	0.194393	-0.00858	-0.342173	-0.103355	0.120936	7.90762	73.6438
	2.37212	0.154688	0.207249	0.251832	0.204089	-0.010034	-0.33609	-0.1029	0.12396	7.91428	73.727
	2.37411	0.151664	0.211764	0.24865	0.196147	-0.01148	-0.331309	-0.102376	0.126588	7.92094	73.8102
	2.37611	0.164446	0.218408	0.251962	0.18647	-0.013394	-0.326546	-0.102515	0.114173	7.92759	73.8934
	2.37811	0.180838	0.224593	0.256352	0.180603	-0.014948	-0.323812	-0.108236	0.098386	7.93425	73.9766
	2.3801	0.195803	0.21779	0.259946	0.185809	-0.016521	-0.325708	-0.11398	0.083025	7.9409	74.0598
	2.3821	0.188486	0.206322	0.248457	0.191025	-0.017757	-0.327611	-0.114041	0.082207	7.94756	74.1429
	2.3841	0.178249	0.195428	0.236261	0.191361	-0.018382	-0.331847	-0.103162	0.084337	7.95422	74.2262
	2.38609	0.169006	0.203324	0.227409	0.187357	-0.019042	-0.336396	-0.092249	0.086156	7.96087	74.3092
	2.38809	0.169233	0.215172	0.237365	0.183345	-0.025124	-0.340975	-0.090629	0.085395	7.96753	74.3923
	2.39009	0.169719	0.22545	0.248075	0.183351	-0.031122	-0.345458	-0.095087	0.084281	7.97419	74.4758
	2.39208	0.169832	0.220015	0.258903	0.185552	-0.033616	-0.349426	-0.09928	0.084825	7.98084	74.5589
	2.39408	0.167291	0.21443	0.264635	0.187781	-0.02346	-0.353117	-0.090498	0.090197	7.9875	74.642
	2.39608	0.164752	0.210491	0.270383	0.190089	-0.013343	-0.347495	-0.078481	0.095727	7.99415	74.7254
	2.39807	0.164333	0.208863	0.269627	0.191838	-0.010451	-0.339923	-0.06816	0.098181	8.00081	74.8086
	2.40007	0.169256	0.207272	0.263998	0.193533	-0.016946	-0.332826	-0.076808	0.09299	8.00746	74.8919
	2.40206	0.174154	0.208861	0.258357	0.19324	-0.02343	-0.336627	-0.087224	0.087817	8.01412	74.975
	2.40406	0.175283	0.213752	0.251684	0.192674	-0.022616	-0.341656	-0.09571	0.08539	8.02078	75.0582
	2.40606	0.171515	0.218497	0.245633	0.191017	-0.018191	-0.346374	-0.102598	0.087387	8.02743	75.1414
	2.40805	0.167753	0.212371	0.239753	0.187177	-0.013743	-0.345227	-0.111411	0.089367	8.03409	75.2243
	2.41005	0.166803	0.203017	0.250509	0.183256	-0.021026	-0.343679	-0.119124	0.089923	8.04075	75.3072
	2.41205	0.168094	0.195492	0.264239	0.179321	-0.030284	-0.34222	-0.11448	0.089018	8.0474	75.391
	2.41404	0.169365	0.20828	0.276017	0.176494	-0.038108	-0.343337	-0.108782	0.088115	8.05406	75.4742
	2.41604	0.175042	0.221114	0.271375	0.173669	-0.024215	-0.344797	-0.103972	0.083601	8.06072	75.5574
	2.41804	0.182874	0.226105	0.26541	0.179538	-0.009382	-0.346304	-0.106284	0.077291	8.06737	75.6406
	2.42003	0.190467	0.218711	0.261645	0.193486	0.004378	-0.348646	-0.108658	0.070982	8.07403	75.7238
	2.42203	0.186735	0.21129	0.264553	0.207407	0.005459	-0.35097	-0.109365	0.076873	8.08068	75.8069
	2.42403	0.179367	0.204683	0.267432	0.216931	0.006462	-0.352205	-0.10574	0.087645	8.08734	75.8903
	2.42602	0.171659	0.196416	0.267048	0.221066	-0.000443	-0.349509	-0.102092	0.098223	8.09399	75.9735
	2.42802	0.168334	0.188246	0.256446	0.225211	-0.013715	-0.346798	-0.099765	0.084875	8.10065	76.0568
	2.43002	0.16603	0.196343	0.245851	0.223945	-0.027019	-0.341538	-0.097672	0.068705	8.10731	76.1399
	2.43201	0.169713	0.209926	0.240122	0.221668	-0.031541	-0.334143	-0.095569	0.054079	8.11396	76.223
	2.43401	0.184758	0.223345	0.247653	0.219222	-0.029867	-0.326743	-0.09694	0.064014	8.12062	76.3062
	2.43601	0.199876	0.231466	0.255129	0.218668	-0.028284	-0.321774	-0.101713	0.073963	8.12727	76.3894
	2.438	0.211301	0.240755	0.258498	0.218242	-0.028685	-0.320492	-0.106499	0.080887	8.13393	76.4726
	2.44	0.213916	0.247817	0.245954	0.220392	-0.029482	-0.319213	-0.111039	0.077515	8.14059	76.5558
	2.44199	0.216416	0.239333	0.233305	0.223619	-0.028488	-0.321666	-0.11568	0.07414	8.14724	76.6391
	2.44399	0.210034	0.23062	0.228495	0.226869	-0.017742	-0.326364	-0.120036	0.069511	8.1539	76.7224
	2.44599	0.201731	0.225726	0.250789	0.219473	-0.006923	-0.331065	-0.116104	0.065802	8.16056	76.8054
	2.44799	0.194344	0.229401	0.273307	0.209779	0.000856	-0.336735	-0.111981	0.062152	8.16721	76.8886
	2.44998	0.202731	0.233075	0.283642	0.200315	-0.005823	-0.340953	-0.109032	0.06666	8.17387	76.9715
	2.45198	0.212149	0.228517	0.272139	0.199884	-0.012612	-0.342967	-0.108389	0.072412	8.18052	77.0545
	2.45397	0.219684	0.209707	0.260396	0.201031	-0.014117	-0.333253	-0.107744	0.077846	8.18718	77.1382
	2.45597	0.212891	0.190946	0.249497	0.20113	0.001655	-0.323019	-0.106255	0.075944	8.19384	77.2214
	2.45797	0.206074	0.188636	0.241058	0.198919	0.017161	-0.321889	-0.103606	0.073634	8.20049	77.3047
	2.45996	0.198514	0.197501	0.232606	0.196693	0.028821	-0.333814	-0.100961	0.069542	8.20715	77.3877
	2.46196	0.192961	0.206301	0.230716	0.196847	0.028093	-0.34583	-0.099646	0.058202	8.21381	77.4708
	2.46396	0.187409	0.206292	0.231538	0.200345	0.0272	-0.35295	-0.098445	0.046816	8.22046	77.5544
	2.46595	0.188343	0.201994	0.232363	0.203851	0.020713	-0.355402	-0.097249	0.039544	8.22712	77.6374
	2.46795	0.196018	0.19762	0.232426	0.205069	0.012294	-0.357944	-0.099653	0.048099	8.23377	77.7206
	2.46995	0.203674	0.203596	0.232267	0.204055	0.003869	-0.361509	-0.103786	0.056868	8.24043	77.8038
	2.47194	0.201953	0.215615	0.233939	0.203044	0.000103	-0.364691	-0.107917	0.063937	8.24709	77.887
	2.47394	0.196188	0.227664	0.240024	0.206232	-0.001764	-0.365234	-0.100602	0.064707	8.25374	77.9702
	2.47594	0.190485	0.232537	0.246112	0.210623	-0.003629	-0.353468	-0.089247	0.06541	8.2604	78.0534
	2.47793	0.191932	0.238215	0.249467	0.215043	-0.006413	-0.34154	-0.078182	0.062065	8.26705	78.1366
	2.47993	0.195111	0.243332	0.247613	0.21211	-0.009416	-0.330625	-0.08088	0.055173	8.27371	78.2199
	2.48193	0.197627	0.233762	0.245757	0.207896	-0.012429	-0.327866	-0.084796	0.048265	8.28037	78.3031
	2.48392	0.191993	0.22183	0.245815	0.202582	-0.012557	-0.325221	-0.088125	0.049061	8.28702	78.3864
	2.48592	0.185754	0.211769	0.247064	0.196695	-0.011766	-0.330926	-0.095346	0.055462	8.29368	78.4695
	2.48792	0.181806	0.214519	0.248756	0.190952	-0.010993	-0.341303	-0.10397	0.062034	8.30033	78.5527
	2.48991	0.18509	0.217715	0.255921	0.185816	-0.011023	-0.351604	-0.11002	0.067011	8.30699	78.6359
	2.49191	0.188359	0.220517	0.263227	0.182236	-0.011331	-0.346569	-0.101652	0.069674	8.31365	78.719
	2.49391	0.180903	0.222597	0.269516	0.178659	-0.011316	-0.336873	-0.092965	0.068703	8.3203	78.8023
	2.4959	0.169603	0.224689	0.266415	0.178558	-0.008839	-0.327194	-0.092494	0.059976	8.32696	78.8855
	2.4979	0.192584	0.222903	0.262856	0.186708	-0.006139	-0.32746	-0.104057	0.051179	8.33361	78.9687
	2.49989	0.170171	0.216464	0.256812	0.194962	-0.005723	-0.329099	-0.115634	0.046722	8.34027	79.0519
	2.50189	0.145202	0.216509	0.266884	0.184329	-0.0023121	-0.334795	-0.115789	0.049723	8.34693	79.1352
	2.50389	0.144021	0.231107	0.282721	0.17977	-0.0015051	-0.340152	-0.111626	0.05274	8.35358	79.2183
	2.50589	0.142858	0.231555	0.28146	0.1772	0.006976	-0.345699	-0.107323	0.052425	8.36024	79.3015
	2.50788	0.146689	0.227392	0.26522	0.174702	-0.000401	-0.350954	-0.103854	0.048637	8.3669	79.3847
	2.50988	0.152177	0.223276	0.249444	0.17158	-0.00533	-0.351636	-0.100988	0.044806	8.37355	79.4678
	2.51187	0.156868	0.224753	0.247531	0.168558	-0.010259	-0.352164	-0.098112	0.045897	8.38021	79.551
	2.51387	0.14904	0.228594	0.252944	0.16554	-0.009968	-0.348053	-0.09591	0.048623	8.38686	79.6341
	2.51587	0.139968	0.232444	0.257334	0.166867	-0.00729	-0.335772	-0.093075	0.051269	8.39352	79.7175
	2.51786	0.13414	0.232331	0.25386	0.170074	-0.004629	-0.323496	-0.090155	0.050857	8.40018	79.8006
	2.51986	0.14258	0.231706	0.250008	0.173231	-0.004264	-0.318446	-0.094876	0.050212	8.40683	79.8838
	2.52186	0.151267	0.230822	0.248182	0.172108	-0.004592	-0.324215	-0.103576	0.05056	8.41349	79.9671
	2.52385	0.156545	0.227885	0.254766	0.170297	-0.00466	-0.329804	-0.111895	0.056295	8.42014	80.0503
	2.52585	0.155232	0.22482	0.261547	0.169315	-0.003625	-0.335159	-0.110373	0.062244	8.4268	80.1335
	2.52785	0.153873	0.222924	0.264487	0.173396	-0.002564	-0.33855	-0.108036	0.066341	8.43346	80.2167
	2.52984	0.153087	0.217675	0.258387	0.177686	-0.002293	-0.341939	-0.107366	0.062422	8.44011	80.2999
	2.53184	0.152611	0.211916	0.252222	0.17648	-0.00389	-0.335956	-0.113969	0.0583	8.44677	80.383
	2.53384	0.151955	0.208936	0.248136	0.164432	-0.005501	-0.32606	-0.1209	0.056078	8.45342	80.466
	2.53583	0.145567	0.213338	0.247661	0.152266	-0.007616	-0.317105	-0.124625	0.058781	8.46008	80.5494
	2.53783	0.138963	0.217723	0.247183	0.15442	-0.009691	-0.320032	-0.119939	0.061523	8.46674	80.6324
	2.53983	0.134407	0.219376	0.252012	0.16718	-0.011739	-0.325894	-0.114953	0.059454	8.47339	80.7159
	2.54182	0.14089	0.219633	0.258584	0.179693	-0.01271	-0.331949	-0.110407	0.050213	8.48005	80.7991
	2.54382	0.147762	0.21989	0.265178	0.174516	-0.012591	-0.334723	-0.103993	0.040981	8.48671	80.8823
	2.54582	0.153401	0.2197	0.262254	0.165555	-0.012472	-0.337313	-0.097446	0.035979	8.49336	80.9655
	2.54781	0.155333	0.219198	0.254985	0.156378	-0.008057	-0.342553	-0.094987	0.036654	8.50002	81.0488
	2.54981	0.157258	0.218695	0.247699	0.154019	-0.002875	-0.348234	-0.096692	0.03733	8.50667	81.1319
	2.5518	0.157828	0.222159	0.249809	0.152278	0.002304	-0.353944	-0.098403	0.038524	8.51333	81.2151
	2.5538	0.156009	0.227124	0.257627	0.152696	0.005796	-0.356145	-0.102231	0.03993	8.51999	81.298
	2.5558	0.154195	0.231613	0.265107	0.161286	0.008845	-0.35646	-0.109521	0.041336	8.52664	81.3815
	2.5578	0.157931	0.227155	0.264452	0.16998	0.010691	-0.357079	-0.116798	0.033491	8.5333	81.4648
	2.55979	0.16448	0.220468	0.260499	0.177435	0.003061	-0.36106	-0.116553	0.023157	8.53995	81.548
	2.56179	0.171015	0.214561	0.255985	0.178955	-0.005275	-0.365225	-0.11438	0.012762	8.54661	81.6312
	2.56378	0.167721	0.219719	0.252001	0.180375	-0.010096	-0.366353	-0.112943	0.010002	8.55327	81.7143
	2.56578	0.160491	0.225604	0.248325	0.179364	-0.002757	-0.358658	-0.115302	0.009362	8.55992	81.7975
	2.56778	0.153205	0.22985	0.246243	0.174146	0.00489	-0.350673	-0.117815	0.010276	8.56658	81.8808
	2.56977	0.14828	0.228309	0.247989	0.168927	0.008548	-0.344742	-0.121821	0.021673	8.57324	81.9639
	2.57177	0.145282	0.226769	0.249737	0.166887	0.004705	-0.343287	-0.128907	0.033686	8.57989	82.0471
	2.57377	0.142287	0.224947	0.248552	0.169205	0.000841	-0.341826	-0.136065	0.042749	8.58655	82.1303
	2.57576	0.142433	0.221334	0.245921	0.171523	9e-06	-0.339107	-0.134452	0.037846	8.5932	82.2136
	2.57776	0.14302	0.217692	0.2429	0.166183	0.002598	-0.335701	-0.124517	0.032387	8.59986	82.2967
	2.57976	0.143606	0.218289	0.240421	0.157103	0.005189	-0.332344	-0.114578	0.027768	8.60652	82.3799
	2.58175	0.135931	0.228808	0.238405	0.148048	0.0045	-0.330195	-0.111292	0.026775	8.61317	82.4631
	2.58375	0.127756	0.239405	0.237779	0.144792	0.001579	-0.329093	-0.110453	0.025783	8.61983	82.5462
	2.58575	0.119349	0.236462	0.242891	0.143658	-0.001502	-0.32799	-0.109734	0.0437	8.62648	82.6295
	2.58774	0.125455	0.21882	0.2481	0.14253	-0.006004	-0.33627	-0.117313	0.067353	8.63314	82.7128
	2.58974	0.133716	0.201154	0.252544	0.151687	-0.009961	-0.347084	-0.126863	0.089937	8.6398	82.7959
	2.59174	0.142006	0.198528	0.256167	0.164129	-0.01215	-0.357198	-0.132522	0.078725	8.64645	82.8791
	2.59373	0.140189	0.199842	0.260088	0.176548	-0.00024	-0.352228	-0.11939	0.059968	8.65311	82.9624
	2.59573	0.136709	0.201049	0.263759	0.176069	0.012726	-0.344642	-0.105842	0.042132	8.65976	83.0454
	2.59773	0.133408	0.202122	0.257753	0.172001	0.022992	-0.338832	-0.101514	0.037997	8.66642	83.1287
	2.59972	0.134252	0.203233	0.250453	0.168224	0.016444	-0.342706	-0.111095	0.035713	8.67308	83.212
	2.60172	0.135553	0.203049	0.243137	0.169309	0.008675	-0.347105	-0.120688	0.034118	8.67973	83.2952
	2.60371	0.13842	0.200497	0.242025	0.171244	0.001342	-0.352754	-0.119621	0.037459	8.68639	83.3784
	2.60571	0.1447	0.197954	0.241857	0.173394	-0.000452	-0.357025	-0.110812	0.041103	8.69305	83.4617
	2.60771	0.150947	0.201038	0.242589	0.174692	-0.001861	-0.36129	-0.102175	0.039746	8.6997	83.5448
	2.6097	0.154265	0.207029	0.249473	0.175944	-0.000803	-0.364675	-0.107246	0.030991	8.70636	83.6279
	2.6117	0.150495	0.212624	0.25675	0.169465	0.001787	-0.366568	-0.115417	0.022205	8.71301	83.7104
	2.6137	0.146703	0.210751	0.261348	0.156723	0.004377	-0.367939	-0.122465	0.02783	8.71967	83.7943
	2.6157	0.140495	0.20792	0.249944	0.143973	0.004905	-0.364222	-0.127566	0.039836	8.72633	83.8776
	2.61769	0.13428	0.205728	0.237268	0.145129	0.004796	-0.359734	-0.135208	0.050843	8.73298	83.9607
	2.61969	0.128429	0.211096	0.226212	0.157477	0.003916	-0.355008	-0.142406	0.041529	8.73964	84.0439
	2.62168	0.141581	0.217309	0.226328	0.169867	0.000214	-0.351383	-0.133667	0.029562	8.74629	84.1272
	2.62368	0.159484	0.222358	0.227081	0.17699	-0.003477	-0.348001	-0.121096	0.017632	8.75295	84.2103
	2.62568	0.176958	0.222203	0.230754	0.179319	-0.005993	-0.347746	-0.110231	0.014759	8.75961	84.2936
	2.62767	0.167399	0.221969	0.240175	0.181645	-0.004784	-0.358164	-0.116966	0.01314	8.76626	84.3767
	2.62967	0.153615	0.221752	0.24956	0.178061	-0.003574	-0.36859	-0.125897	0.010668	8.77292	84.4597
	2.63167	0.139847	0.215974	0.254202	0.170082	-0.004718	-0.36737	-0.133402	0.006956	8.77957	84.5431
	2.63366	0.142715	0.207194	0.251065	0.162097	-0.008136	-0.347268	-0.127416	0.003246	8.78623	84.6264
	2.63566	0.148595	0.199311	0.247761	0.15904	-0.011546	-0.327096	-0.120343	0.003717	8.79289	84.7096
	2.63766	0.153519	0.210097	0.241862	0.159585	-0.005137	-0.31893	-0.115398	0.011209	8.79954	84.7928
	2.63965	0.148551	0.223907	0.236747	0.161244	0.005697	-0.324375	-0.11614	0.018723	8.8062	84.876
	2.64165	0.142861	0.232433	0.231962	0.170949	0.015759	-0.329941	-0.11691	0.023478	8.81286	84.9591
	2.64365	0.137074	0.217955	0.232227	0.180984	0.004604	-0.337275	-0.117967	0.023835	8.81951	85.0424
	2.64564	0.133941	0.203469	0.233212	0.188434	-0.011547	-0.344205	-0.120765	0.024218	8.82617	85.1255
	2.64764	0.131	0.197455	0.235742	0.171602	-0.026463	-0.351142	-0.123553	0.025245	8.83282	85.2086
	2.64964	0.128642	0.204516	0.242303	0.152484	-0.026515	-0.35098	-0.121658	0.026288	8.83948	85.2913
	2.65163	0.128413	0.211709	0.248886	0.136863	-0.024542	-0.34568	-0.114711	0.026475	8.84614	85.3752
	2.65363	0.128186	0.214442	0.252388	0.140731	-0.021436	-0.340373	-0.107767	0.022267	8.85279	85.4584
	2.65563	0.132599	0.210974	0.249566	0.146293	-0.01547	-0.336594	-0.115377	0.017881	8.85945	85.5416
	2.65762	0.140234	0.207493	0.246743	0.154265	-0.009473	-0.335012	-0.134197	0.014661	8.8661	85.6249
	2.65962	0.147877	0.206822	0.24666	0.162669	-0.006076	-0.334112	-0.153103	0.015476	8.87276	85.708
	2.66161	0.146697	0.207561	0.248538	0.171077	-0.009256	-0.340597	-0.14032	0.01629	8.87942	85.7912
	2.66361	0.140509	0.208273	0.250308	0.172737	-0.012433	-0.347971	-0.120398	0.018232	8.88607	85.8744
	2.66561	0.134339	0.204459	0.245042	0.169622	-0.010901	-0.354662	-0.103543	0.020765	8.89273	85.9576
	2.6676	0.131741	0.199264	0.238142	0.166256	-0.005179	-0.355156	-0.105189	0.023141	8.89938	86.0408
	2.6696	0.130728	0.194791	0.231372	0.163254	0.000545	-0.355117	-0.106864	0.020771	8.90604	86.124
	2.6716	0.130066	0.199081	0.230396	0.160948	-0.0007	-0.357941	-0.10959	0.0167	8.9127	86.2072
	2.67359	0.139103	0.204439	0.230521	0.159878	-0.006261	-0.362091	-0.113623	0.013161	8.91935	86.2904
	2.67559	0.150024	0.208142	0.234988	0.16545	-0.011823	-0.365824	-0.11766	0.017162	8.92601	86.3736
	2.67759	0.160358	0.201492	0.242915	0.171229	-0.016639	-0.358697	-0.115569	0.022168	8.93267	86.4568
	2.67958	0.15957	0.194291	0.251052	0.171128	-0.021314	-0.348993	-0.110931	0.023837	8.93932	86.54
	2.68158	0.157063	0.191759	0.261814	0.16043	-0.02577	-0.339587	-0.106711	0.016327	8.94598	86.6232
	2.68358	0.151584	0.199872	0.270509	0.149656	-0.022154	-0.336692	-0.107211	0.008314	8.95263	86.7064
	2.68557	0.138324	0.208056	0.278586	0.15194	-0.015801	-0.334911	-0.108227	0.004529	8.95929	86.7895
	2.68757	0.125159	0.212547	0.265921	0.165275	-0.009668	-0.334453	-0.109057	0.007527	8.96595	86.8727
	2.68957	0.118175	0.214111	0.248634	0.178437	-0.009798	-0.339033	-0.109672	0.010661	8.9726	86.956
	2.69156	0.124213	0.214844	0.233888	0.178957	-0.011128	-0.343732	-0.110298	0.016588	8.97926	87.0393
	2.69356	0.130284	0.205345	0.24101	0.173435	-0.012483	-0.347649	-0.111885	0.021776	8.98591	87.1224
	2.69556	0.133325	0.194826	0.251239	0.16885	-0.013773	-0.348806	-0.116673	0.026356	8.99257	87.2056
	2.69755	0.133067	0.191469	0.258811	0.174673	-0.014944	-0.349932	-0.12146	0.02185	8.99923	87.2888
	2.69955	0.132816	0.205515	0.252505	0.181313	-0.015613	-0.350592	-0.124199	0.016469	9.00588	87.372
	2.70155	0.134907	0.219527	0.2459	0.186085	-0.011722	-0.350264	-0.126287	0.009648	9.01254	87.4552
	2.70354	0.137895	0.221823	0.240069	0.183239	-0.007713	-0.349937	-0.128373	0.003041	9.01919	87.5384
	2.70554	0.140766	0.214682	0.243365	0.180401	-0.004114	-0.344308	-0.128914	-0.003572	9.02585	87.6211
	2.70754	0.139554	0.207563	0.247426	0.175641	-0.004044	-0.334806	-0.128903	-0.007854	9.03251	87.7048
	2.70953	0.137341	0.203184	0.250868	0.171052	-0.003975	-0.325279	-0.128893	-0.006542	9.03916	87.788
	2.71153	0.134363	0.197736	0.248369	0.166514	-0.003481	-0.328281	-0.122346	-0.005233	9.04582	87.8712
	2.71353	0.129086	0.192417	0.245389	0.170402	-0.002879	-0.340496	-0.113827	-0.001794	9.05247	87.9544
	2.71552	0.124042	0.195173	0.243911	0.177634	-0.002359	-0.352651	-0.106183	0.002395	9.05913	88.0376
	2.71752	0.120237	0.201697	0.24658	0.184636	-0.0064	-0.350909	-0.106528	0.006423	9.06579	88.1209
	2.71951	0.121022	0.207968	0.249253	0.18038	-0.01168	-0.342199	-0.10702	0.003876	9.07244	88.2041
	2.72151	0.121807	0.213893	0.252708	0.173114	-0.016454	-0.333565	-0.107563	-0.001026	9.0791	88.2871
	2.72351	0.125945	0.22315	0.25549	0.16707	-0.003925	-0.331832	-0.110361	-0.005743	9.08576	88.3696
	2.7255	0.131224	0.232185	0.258019	0.171577	0.01041	-0.331911	-0.113691	-0.005564	9.09241	88.4537
	2.7275	0.136496	0.222319	0.253611	0.177402	0.021337	-0.333968	-0.116221	-0.004511	9.09907	88.5368
	2.7295	0.137972	0.20771	0.247406	0.180162	0.004346	-0.339844	-0.111653	-0.003558	9.10572	88.62
	2.73149	0.137893	0.194687	0.241935	0.176193	-0.013552	-0.345693	-0.106155	-0.00417	9.11238	88.7032
	2.73349	0.138035	0.202639	0.24633	0.172233	-0.024721	-0.345128	-0.102028	-0.004913	9.11904	88.7865
	2.73549	0.140106	0.212642	0.25186	0.175884	-0.016927	-0.3349	-0.105789	-0.002812	9.12569	88.8697
	2.73748	0.142184	0.220372	0.257001	0.184285	-0.009142	-0.324736	-0.10964	0.005144	9.13235	88.9528
	2.73948	0.144835	0.210029	0.255876	0.192629	-0.005779	-0.324947	-0.111752	0.013082	9.139	89.036
	2.74148	0.147197	0.199336	0.254564	0.187717	-0.008076	-0.335523	-0.11023	0.016791	9.14566	89.1185
	2.74347	0.149543	0.192036	0.252909	0.177291	-0.010385	-0.345998	-0.108709	0.010788	9.15232	89.2024
	2.74547	0.153425	0.191789	0.251288	0.166839	-0.014354	-0.348265	-0.108311	0.004761	9.15897	89.2857
	2.74747	0.157055	0.191521	0.249698	0.163315	-0.019965	-0.345513	-0.110541	-0.002993	9.16563	89.3689
	2.74946	0.159879	0.19148	0.245887	0.162166	-0.025537	-0.343331	-0.112849	-0.008904	9.17229	89.4521
	2.75146	0.151364	0.192104	0.241462	0.164405	-0.022832	-0.34807	-0.11773	-0.014515	9.17894	89.5353
	2.75346	0.140823	0.192731	0.237081	0.174365	-0.012468	-0.353371	-0.127084	-0.008134	9.1856	89.6181
	2.75545	0.132065	0.195186	0.238203	0.18444	-0.002086	-0.355795	-0.136425	0.001082	9.19225	89.7016
	2.75745	0.135797	0.199537	0.241954	0.185063	0.004057	-0.34715	-0.136683	0.010453	9.19891	89.7849
	2.75944	0.140167	0.203835	0.245607	0.172827	0.006319	-0.338296	-0.131346	0.012987	9.20557	89.8672
	2.76144	0.143753	0.200233	0.245805	0.160557	0.008366	-0.33326	-0.126054	0.014981	9.21222	89.9513
	2.76344	0.143444	0.194188	0.24516	0.156227	0.001093	-0.336426	-0.119185	0.014007	9.21888	90.0344
	2.76544	0.143137	0.188817	0.245685	0.15996	-0.007253	-0.339591	-0.109445	0.004518	9.22553	90.1176
	2.76743	0.143367	0.197461	0.249159	0.163695	-0.014395	-0.338194	-0.099796	-0.004973	9.23219	90.2008
	2.76943	0.144211	0.207482	0.252657	0.170687	-0.010265	-0.333496	-0.096698	-0.006309	9.23885	90.2841
	2.77142	0.145054	0.211641	0.254055	0.180923	-0.005614	-0.329308	-0.093911	0.005641	9.2455	90.3673
	2.77342	0.145638	0.199617	0.249756	0.191118	-0.002239	-0.336371	-0.091436	0.017639	9.25216	90.4505
	2.77542	0.145866	0.187502	0.245465	0.188134	-0.003027	-0.345286	-0.091759	0.024502	9.25882	90.5337
	2.77741	0.146516	0.183302	0.24645	0.177323	-0.003822	-0.351066	-0.092094	0.025081	9.26547	90.6161
	2.77941	0.15789	0.184948	0.254697	0.166993	-0.003832	-0.343156	-0.093873	0.025657	9.27213	90.7001
	2.78141	0.171194	0.186584	0.262804	0.170771	-0.002245	-0.335009	-0.102635	0.021558	9.27878	90.7834
	2.7834	0.181614	0.19428	0.25629	0.17713	-0.000659	-0.32911	-0.111345	0.015351	9.28544	90.8665
	2.7854	0.166491	0.208421	0.243279	0.181814	0.001553	-0.328376	-0.121545	0.009055	9.29209	90.9496
	2.7874	0.149361	0.222254	0.230503	0.173396	0.003357	-0.327641	-0.132407	0.004064	9.29875	91.0329
	2.78939	0.135739	0.226491	0.22908	0.164959	0.005163	-0.327969	-0.143238	0.000648	9.30541	91.1161
	2.79139	0.13789	0.228537	0.230522	0.161614	-0.000433	-0.329202	-0.141167	-0.004324	9.31206	91.1994
	2.79339	0.139989	0.229771	0.232015	0.16861	-0.007153	-0.330429	-0.136694	-0.015018	9.31872	91.2824
	2.79538	0.136847	0.215521	0.232991	0.175627	-0.013773	-0.333832	-0.132649	-0.025357	9.32538	91.3657
	2.79738	0.131356	0.200453	0.233677	0.18098	-0.010865	-0.338556	-0.125337	-0.029353	9.33203	91.4489
	2.79938	0.126407	0.190638	0.234445	0.183385	-0.007387	-0.34344	-0.11752	-0.017512	9.33869	91.5321
	2.80137	0.131737	0.194465	0.240095	0.1858	-0.004036	-0.350961	-0.111931	-0.005574	9.34535	91.6153
	2.80337	0.138466	0.198319	0.246002	0.185561	-0.005433	-0.35768	-0.120434	-0.000241	9.352	91.6984
	2.80537	0.144111	0.200656	0.252108	0.184452	-0.007001	-0.36394	-0.128822	-0.003583	9.35866	91.7817
	2.80736	0.141032	0.201101	0.254427	0.183757	-0.009032	-0.358245	-0.131959	-0.006928	9.36531	91.8649
	2.80936	0.137785	0.201549	0.256371	0.187874	-0.014039	-0.350617	-0.119993	-0.007385	9.37197	91.948
	2.81135	0.133766	0.202735	0.257761	0.192229	-0.018976	-0.343221	-0.107944	-0.006156	9.37862	92.0313
	2.81335	0.128861	0.205571	0.257234	0.194229	-0.023463	-0.341804	-0.105834	-0.004926	9.38528	92.1145
	2.81535	0.123962	0.208437	0.256709	0.182147	-0.023541	-0.341238	-0.117076	-0.006991	9.39194	92.1977
	2.81734	0.123682	0.213947	0.256283	0.169867	-0.023541	-0.339693	-0.128297	-0.009572	9.39859	92.2809
	2.81934	0.132242	0.220135	0.256035	0.159921	-0.020895	-0.335947	-0.131836	-0.012235	9.40525	92.364
	2.82134	0.140894	0.225881	0.255777	0.161985	-0.014422	-0.332194	-0.131112	-0.013855	9.41191	92.4473
	2.82334	0.14844	0.229894	0.252468	0.164173	-0.007961	-0.330543	-0.130432	-0.015279	9.41856	92.5305
	2.82533	0.153563	0.233924	0.248075	0.164367	-0.013678	-0.334998	-0.128523	-0.017014	9.42522	92.6137
	2.82733	0.158701	0.234044	0.243776	0.159653	-0.027737	-0.339437	-0.126159	-0.019142	9.43187	92.697
	2.82932	0.15722	0.22238	0.248519	0.154924	-0.041809	-0.344687	-0.12416	-0.02126	9.43853	92.7796
	2.83132	0.145132	0.210613	0.255772	0.153384	-0.039337	-0.350178	-0.121861	-0.020224	9.44519	92.8633
	2.83332	0.133052	0.207397	0.262067	0.155651	-0.029646	-0.355658	-0.119348	-0.010423	9.45184	92.9464
	2.83531	0.13253	0.212806	0.25755	0.157917	-0.019683	-0.355012	-0.117436	-0.000628	9.4585	93.0297
	2.83731	0.142717	0.218235	0.251676	0.15613	-0.015698	-0.345068	-0.111904	0.005434	9.46515	93.113
	2.83931	0.152863	0.213695	0.247212	0.153279	-0.014904	-0.335095	-0.105513	0.003402	9.47181	93.196
	2.8413	0.150126	0.202525	0.249008	0.151313	-0.014109	-0.332104	-0.100518	0.001342	9.47847	93.2793
	2.8433	0.140631	0.191447	0.250808	0.157683	-0.015237	-0.336448	-0.102835	-0.002344	9.48512	93.3625
	2.8453	0.131169	0.188403	0.244053	0.164722	-0.016621	-0.340776	-0.106752	-0.005701	9.49178	93.4457
	2.84729	0.124833	0.185212	0.231695	0.170688	-0.017994	-0.344109	-0.110684	-0.007737	9.49844	93.5286
	2.84929	0.12127	0.182054	0.219454	0.16589	-0.017326	-0.347187	-0.108527	-0.0015	9.50509	93.6121
	2.85129	0.118014	0.187748	0.223997	0.160632	-0.01638	-0.350289	-0.10588	0.005557	9.51175	93.6952
	2.85328	0.127737	0.19652	0.233916	0.155772	-0.015217	-0.353986	-0.104643	0.01133	9.5184	93.7785
	2.85528	0.139039	0.205258	0.242829	0.156313	-0.013129	-0.356651	-0.110868	0.004689	9.52506	93.8617
	2.85728	0.149077	0.209786	0.240207	0.157119	-0.011055	-0.359152	-0.117231	-0.004465	9.53172	93.9449
	2.85927	0.142545	0.214164	0.236676	0.161962	-0.008568	-0.349186	-0.122849	-0.013881	9.53837	94.0281
	2.86127	0.134987	0.216734	0.239947	0.174175	-0.00517	-0.338346	-0.129567	-0.01717	9.54503	94.1114
	2.86327	0.128647	0.215984	0.250674	0.186348	-0.001777	-0.327629	-0.136274	-0.017488	9.55168	94.1946
	2.86526	0.129387	0.215234	0.261385	0.190094	-0.00094	-0.330609	-0.140126	-0.018542	9.55834	94.2778
	2.86726	0.130446	0.215652	0.257115	0.182958	-0.008914	-0.334818	-0.142264	-0.031471	9.565	94.3609
	2.86925	0.136435	0.218112	0.241133	0.175819	-0.016975	-0.339217	-0.144376	-0.044922	9.57165	94.4441
	2.87125	0.145875	0.220584	0.225085	0.161485	-0.018573	-0.341679	-0.13978	-0.054846	9.57831	94.5274
	2.87325	0.155299	0.220398	0.221389	0.147757	-0.006065	-0.343608	-0.133607	-0.041187	9.58497	94.6107
	2.87525	0.154986	0.217753	0.225762	0.133941	0.006561	-0.346146	-0.128248	-0.026566	9.59162	94.6938
	2.87724	0.147491	0.215124	0.230132	0.149059	0.010769	-0.35532	-0.130824	-0.015049	9.59828	94.777
	2.87924	0.139948	0.211575	0.227017	0.167412	0.001871	-0.364574	-0.133822	-0.015689	9.60493	94.8602
	2.88123	0.139346	0.207394	0.222165	0.18456	-0.006986	-0.372888	-0.135773	-0.016609	9.61159	94.9429
	2.88323	0.143836	0.203446	0.217644	0.175096	-0.011514	-0.372488	-0.130848	-0.014852	9.61824	95.0266
	2.88523	0.14832	0.197753	0.229002	0.164152	-0.010577	-0.371915	-0.125627	-0.011501	9.6249	95.1097
	2.88722	0.137639	0.191979	0.241111	0.154332	-0.009648	-0.365847	-0.121117	-0.008152	9.63156	95.1929
	2.88922	0.122034	0.187936	0.252241	0.15372	-0.01017	-0.351556	-0.118092	-0.011517	9.63821	95.2761
	2.89122	0.107783	0.198183	0.24977	0.153502	-0.011939	-0.337211	-0.115079	-0.016173	9.64487	95.3592
	2.89321	0.112405	0.208711	0.246938	0.154438	-0.013641	-0.332309	-0.113338	-0.021024	9.65152	95.4425
	2.89521	0.120304	0.216218	0.245606	0.156884	-0.020014	-0.33761	-0.110907	-0.02261	9.65818	95.5257
	2.89721	0.127511	0.20783	0.248587	0.159327	-0.026955	-0.342908	-0.108467	-0.023929	9.66484	95.6088
	2.8992	0.136085	0.197279	0.251611	0.161835	-0.034725	-0.344783	-0.10874	-0.026296	9.67149	95.6921
	2.9012	0.145756	0.188421	0.250686	0.164817	-0.041264	-0.346185	-0.115187	-0.031609	9.67815	95.7753
	2.9032	0.154269	0.190432	0.245013	0.167824	-0.046513	-0.347586	-0.121769	-0.036904	9.68481	95.8586
	2.90519	0.157456	0.192729	0.239348	0.168267	-0.049938	-0.351949	-0.125458	-0.035503	9.69146	95.9418
	2.90719	0.160567	0.194193	0.240487	0.164342	-0.039649	-0.357367	-0.126073	-0.027223	9.69812	96.025
	2.90919	0.161571	0.194416	0.245049	0.16042	-0.028432	-0.362785	-0.126686	-0.018894	9.70477	96.1082
	2.91118	0.158111	0.194639	0.248958	0.157511	-0.019705	-0.362408	-0.13082	-0.014603	9.71143	96.1914
	2.91318	0.154657	0.195178	0.241007	0.156577	-0.023569	-0.360019	-0.137019	-0.012793	9.71809	96.2745
	2.91518	0.151064	0.196327	0.231604	0.155645	-0.028198	-0.356912	-0.142895	-0.011024	9.72474	96.3578
	2.91717	0.148792	0.19748	0.226757	0.157427	-0.025935	-0.352438	-0.124031	-0.012058	9.7314	96.4409
	2.91917	0.146525	0.199833	0.243167	0.161237	-0.018763	-0.348065	-0.103199	-0.013625	9.73805	96.5241
	2.92116	0.139413	0.202609	0.26022	0.165058	-0.011872	-0.345292	-0.089836	-0.015994	9.74471	96.6073
	2.92316	0.129748	0.205118	0.27082	0.157277	-0.011882	-0.351677	-0.101241	-0.020335	9.75137	96.6905
	2.92516	0.120104	0.203071	0.26407	0.144925	-0.01374	-0.35843	-0.112608	-0.024572	9.75802	96.7738
	2.92715	0.12709	0.200611	0.257143	0.133869	-0.011429	-0.364294	-0.117934	-0.022969	9.76468	96.857
	2.92915	0.142072	0.199659	0.249269	0.141703	-0.001336	-0.364573	-0.116492	-0.012761	9.77134	96.9402
	2.93115	0.157025	0.20488	0.242698	0.153058	0.008793	-0.364622	-0.115053	-0.002505	9.77799	97.0226
	2.93314	0.162673	0.210257	0.236141	0.161282	0.000448	-0.361009	-0.114785	-0.005359	9.78465	97.1066
	2.93514	0.163996	0.211269	0.235619	0.154884	-0.01907	-0.351329	-0.115481	-0.020187	9.7913	97.1898
	2.93714	0.165289	0.20576	0.243826	0.147911	-0.038018	-0.341377	-0.116171	-0.034997	9.79796	97.2731
	2.93913	0.161668	0.200237	0.25203	0.147598	-0.038075	-0.332669	-0.122119	-0.028521	9.80462	97.3562
	2.94113	0.157184	0.197097	0.256843	0.158105	-0.032899	-0.329307	-0.131029	-0.013079	9.81127	97.4394
	2.94313	0.154043	0.19224	0.25061	0.168547	-0.025712	-0.325942	-0.139378	-0.000149	9.81793	97.5226
	2.94512	0.161267	0.187378	0.24419	0.169975	-0.01725	-0.335846	-0.139659	-0.010661	9.82459	97.6058
	2.94712	0.169192	0.186498	0.238958	0.161884	-0.009096	-0.349511	-0.139145	-0.023686	9.83124	97.6884
	2.94912	0.170077	0.189099	0.239323	0.153808	-0.005688	-0.362281	-0.134288	-0.035073	9.8379	97.7722
	2.95111	0.155474	0.191683	0.239919	0.151482	-0.009946	-0.355479	-0.115948	-0.039418	9.84455	97.8555
	2.95311	0.140641	0.193284	0.243024	0.153406	-0.014052	-0.345706	-0.097607	-0.043608	9.85121	97.9387
	2.95511	0.13643	0.195166	0.247757	0.155318	-0.016137	-0.339105	-0.092666	-0.042522	9.85787	98.0218
	2.9571	0.144087	0.197038	0.252486	0.155806	-0.015979	-0.344969	-0.10174	-0.029791	9.86452	98.105
	2.9591	0.15177	0.191962	0.250603	0.155945	-0.01582	-0.351463	-0.110827	-0.017131	9.87118	98.1882
	2.9611	0.146879	0.185157	0.245625	0.155805	-0.019486	-0.349551	-0.115316	-0.012464	9.87783	98.2714
	2.96309	0.136688	0.180436	0.240707	0.150166	-0.024476	-0.339254	-0.117635	-0.020762	9.88449	98.3547
	2.96509	0.126629	0.190932	0.240107	0.143721	-0.029468	-0.328937	-0.119958	-0.029039	9.89115	98.4378
[truncated: 7,532 more rows]

## Sheet: Figure 4
			Affinity (nM)
		Elution volume (ml)	pH6	pH6.25	pH6.5
[truncated: 7 more rows]

## Sheet: Figure 5
	ml	Adalimumab1	Adalimumab2	Adalimumab3	Anifrolumab1	Anifrolumab2	Anifrolumab3	Bevacizumab1	Bevacizumab2	Bevacizumab3	Burosumab1	Burosumab2	Burosumab3	Daratumumab1	Daratumumab2	Daratumumab3	Duvalumab1	Duvalumab2	Duvalumab3	ipilimumuab1	ipilimumuab2	ipilimumuab3	Necitumumab1	Necitumumab2	Necitumumab3	Ofatumumab1	Ofatumumab2	Ofatumumab3	Omalizumab1	Omalizumab2	Omalizumab3	Rituximab1	Rituximab2	Rituximab3	Trastuzumab1	Trastuzumab2	Trastuzumab3
[truncated: 13,501 more rows]

[truncated: 2 more sheets: Figure 6, Figure 7]
